# Supplementary material for: Quercetin carbon quantum dots: dual-target therapy for intracerebral hemorrhage in mice
Source: Mol Brain. 2025 Mar 3;18:17. doi: 10.1186/s13041-024-01159-6 (PMC11874443; doi:10.1186/s13041-024-01159-6)
Supplement: Supplementary file 2 — Supplementary Material 2 [file 13041_2024_1159_MOESM2_ESM.xlsx]

## Sheet: QECQD TEM diameter frequence
Bin Center	% Frequency
1	0
2	3.09278
3	15.4639
4	27.8351
5	20.6186
6	18.5567
7	7.21649
8	2.06186
9	4.12371
10	0
11	1.03093
12	0

## Sheet: Zeta potential
Days（d）	0	7	14	21	28
Zeta-potential（mv）	-12.94	-11.52	-13.65	-12.19	-12.48
	-11.98	-12.36	-12.14	-13.51	-13.54
	-12.07	-13.04	-12.01	-11.97	-11.01

## Sheet: Particle size
Days（d）	0	7	14	21	28
Particle size(nm)	4.1	4.17	4.58	4.55	4.92
	4.98	4.42	4.24	4.38	4.16
	4.57	4.99	4.75	4.69	4.72

## Sheet: 3D fluorescence EX and EM 
		Excitation wavelength（nm）
	fluorescence intensity	300	310	320	330	340	350	360	370	380	390	400	410	420	430	440	450	460	470	480	490	500
Emission wavelength（nm）	350	5.516	10.01	12.37	12.1	89.81	180.6	21.54	0.731	0.59	0.505	0.485	0.432	0.418	0.331	0.257	0.232	0.204	0.178	0.14	0.176	0.159
	360	8.079	17.94	32.81	29.85	17.87	114.6	246	29.5	0.71	0.656	0.612	0.568	0.405	0.437	0.281	0.204	0.194	0.197	0.208	0.198	0.212
	370	12.57	29.46	56.71	64.85	34.1	16.01	135.9	321.4	38.51	0.801	0.648	0.569	0.451	0.417	0.373	0.243	0.281	0.234	0.215	0.256	0.209
	380	15	40.05	80.04	98.71	66.95	28.9	19.19	165.3	380.7	46.36	0.923	0.642	0.487	0.367	0.345	0.318	0.25	0.238	0.303	0.374	0.298
	390	16.54	45.42	94.92	117.6	98.98	57.21	33.29	24.37	182.6	401.4	50.07	0.878	0.586	0.569	0.328	0.281	0.267	0.271	0.383	0.462	0.404
	400	17.32	45.9	100.1	133.6	115.5	91.03	62.33	40.62	26.96	180.9	399.3	49.16	0.883	0.602	0.479	0.29	0.294	0.299	0.324	0.452	0.463
	410	15.91	43.62	100.1	144.2	138.6	114.5	105.5	72.06	44.8	28.23	167.5	375.4	48.03	0.808	0.543	0.376	0.34	0.359	0.387	0.503	0.474
	420	14.42	40.99	95.65	149.8	162.2	146.6	137.7	120.5	76.63	46.02	27.88	162.8	348.9	48.46	0.883	0.487	0.374	0.337	0.356	0.322	0.387
	430	13.86	36.41	91.01	157.5	187.6	183.8	178	168.2	124.3	75.94	44.61	25.83	149.5	345.1	51.7	1.104	0.555	0.38	0.372	0.431	0.374
	440	13.17	36.46	91.08	166.3	215.7	227.5	235.1	224.6	185.6	127.3	78.84	46.26	28.97	157.4	366.7	52.89	1.291	0.62	0.477	0.407	0.36
	450	14.17	36.36	91.56	180.8	253	287.5	315.4	310.9	258.6	201.3	139.1	91.63	63.41	45.26	175.5	389	52.66	1.871	0.716	0.498	0.431
	460	15.71	38.35	100.8	206.4	306.4	369.6	429.4	436.6	370.3	306	246.8	182.9	138.4	101.7	69.95	195.3	378.5	53.76	1.878	0.879	0.518
	470	18.53	44.04	112.3	240	372.5	477.1	578.3	597.4	527	458.3	403.2	336.4	269.7	209	143.5	84.12	204.6	379.3	51.08	1.743	0.798
	480	23.04	49.5	132.2	277.7	446.4	588.8	735.2	784.8	713.6	654.8	608.2	544	460.8	362.7	254	146.2	75.68	164	350.9	52.22	1.792
	490	26.96	57.04	148.9	317.6	515.7	699.5	887.9	971.5	913.6	877.2	846.5	777.4	683.2	543.2	381.4	223.1	110.3	52.71	170.3	382.4	56.14
	500	31.25	63.1	159.6	340.9	557.6	766.9	991.2	1102	1076	1073	1057	990.7	873.1	708.8	503.1	298.4	151.4	73.71	38.96	191.7	409.8
	510	34.34	65.17	163.4	340.7	565.9	782.6	1020	1174	1171	1188	1202	1144	1012	827.5	599.7	364.8	201.4	113.1	70.77	59.81	216.8
	520	35.86	67.31	166.1	343.3	554.7	762.5	1003	1172	1202	1245	1262	1218	1086	899	673.5	434.5	271.2	187.1	144.6	136.1	123.7
	530	37.61	69.18	166.3	340.7	530.6	719.3	950	1120	1178	1239	1270	1225	1105	930.7	719.4	508.4	362.9	294.6	263.5	264.7	243.3
	540	37.49	69.48	164	329.4	501	658.4	863.2	1032	1111	1179	1219	1185	1078	917.5	736.1	556.1	441.7	385.9	371.7	381.7	354.7
	550	36.75	64.47	150.3	293.8	436.8	575	754.2	922.4	1005	1077	1123	1096	1001	864.6	703.2	545.2	451.8	407.6	393.6	409.9	378
	560	31.84	56.24	128.3	246.4	368.8	481.7	637.2	785.6	876.6	951.4	998.9	981.4	903.3	778.8	632	490.6	404.4	365.8	349.4	356.7	334.2
	570	29.71	47.22	105.2	201.2	299.7	394.9	524	660.1	748.9	817.4	864	849.7	784.4	675.4	549.4	422.3	343.8	304.6	290.5	295	271.4
	580	25.77	40.19	85.32	160	239	317.8	426.8	539.5	621.9	688.7	731.1	724	664.3	578.5	465.4	359	287.9	254.1	239.2	240.6	220.2
	590	21.02	32.33	68.94	128.3	191	253.1	343	437.4	506.8	565.6	603.5	603.1	555.5	477.8	387.7	298.3	237.6	207.6	191.1	195.8	175.9
	600	18	26.41	54.98	102.1	151.9	199.4	269.5	348.6	407.8	460.7	493.3	487.7	451.8	390	315.4	242.7	192	164.2	148.5	149.3	137.5
	610	14.21	21.82	42.14	76.61	115.2	154.2	210.9	271.7	323.7	365.9	391.8	391.8	362.6	311.5	252.5	190.6	148.6	124.5	111.7	109.7	100.7
	620	11.91	16.24	32.97	58.59	88.35	117.2	160.1	211.9	250.6	285.4	304.9	305.5	281.8	245	195.3	147	113.5	94.14	81.91	80.27	72.83
	630	8.888	12.43	24.48	44.23	65.67	88.5	120	159.3	188.7	215.9	233.6	233.7	215.2	183.9	149.2	112.2	85.33	68.92	58.97	56.49	51.6
	640	7.581	9.562	18.31	33.65	49.79	66.49	91.29	120.1	142.3	163.1	175.4	175.7	161.8	140.1	111.5	84.7	63.05	52.1	43.35	41.28	37
	650	5.401	7.584	15.25	25.29	36.68	48.61	66.9	88.45	105.6	120.1	130.5	130.9	120.3	103.4	83.29	62.44	47.02	37.28	31.37	29.78	26.7
	660	4.466	5.424	11.31	20.74	27.01	36.74	49.66	65.14	76.99	89.41	96.35	96.47	89.7	76.52	61.04	46.19	34.04	27.34	22.37	20.98	18.58
	670	3.285	4.246	7.536	18.24	22.13	27.38	35.3	46.86	56.7	64.75	70.05	69.96	65.13	55.98	44.51	33.4	25.1	18.84	15.68	14.93	12.71
	680	2.475	3.21	6.013	12.09	22.44	19.82	26.29	35.46	41.67	46.37	50.24	51.38	47.04	40.82	32.44	24.22	17.92	13.9	11.07	10.12	9.202
	690	1.8	2.583	4.205	7.512	18.49	17.76	19.43	25.65	30.15	34.15	36.69	37.03	34.03	29.52	23.39	17.47	13.03	9.905	8.235	7.359	6.618
	700	1.534	2.213	3.743	5.964	11.11	19.85	14.36	18.49	22.14	24.95	27.07	27.53	25.1	22.24	17.55	12.83	9.751	7.312	5.991	5.393	4.676

## Sheet: Chelate divalent iron ions
		QECQD 100μg/mL	QECQD + 10μM ion	QECQD + 20μM ion	QECQD + 30μM ion	QECQD + 40μM ion	QECQD + 50μM ion
Emission wavelength（nm）	430	185.1	131.5	117	104	83.63	77.88
	431	192.2	139.3	121.7	110.2	87.73	82.83
	432	206.4	149.7	128.5	113.8	86.2	81.06
	433	223.5	158.4	133.8	116.2	91.55	82.13
	434	241.1	166.5	142.2	128.7	93.27	86.7
	435	258.7	183	155.7	130.9	100.3	90.11
	436	279.8	194.8	161	139.2	104.8	96.55
	437	296.1	207	173.1	148.1	111.8	99.86
	438	321.3	221.4	181.7	153.2	113.1	104.3
	439	345.3	241.1	193.8	162.8	117.7	109.2
	440	365.7	250.1	206	174.1	129.2	111.2
	441	389.7	274.3	223.5	175.3	132.7	118.8
	442	415.3	288.4	237.5	186.5	138.9	122.1
	443	453.9	306.8	249.3	200	149.7	131.8
	444	476.8	321	264.3	208.7	154.2	132.8
	445	512.8	352.7	280.6	225.1	160.3	142.8
	446	540.6	375.4	297.5	237.2	169.4	150.7
	447	586.5	395.9	326.7	250.3	180.5	156.7
	448	619.4	422.6	336.6	263.3	193	164.7
	449	661.5	451.3	363.2	278.7	199.5	173.6
	450	711.3	477.2	378.7	299.4	208.9	175.8
	451	755.2	515.5	408.2	319.7	220.4	187
	452	798.9	544.4	436.1	322.3	228.8	201.6
	453	861.9	582.5	458.7	346.8	239.6	203.2
	454	900.3	619.4	481.8	362.9	252.8	218.8
	455	979.5	660.7	513	389.8	270.4	228
	456	1034	696.1	540.2	418.9	287.2	235.2
	457	1117	741.5	582.5	447	305.3	255.8
	458	1165	790.4	604.1	455.4	320	264
	459	1260	848.8	656.9	488.9	345.1	279.6
	460	1308	887.1	684.8	510.4	360.1	298.5
	461	1416	950.4	733.7	546.7	379.1	315.4
	462	1496	1011	765.5	570.9	393.4	323
	463	1585	1068	819.6	611.6	418.3	344.9
	464	1687	1117	866.6	645.2	447.4	366.1
	465	1790	1187	926.6	679.5	472.4	388.7
	466	1879	1250	972.5	715.8	490	401
	467	2019	1343	1027	749.1	522.4	421.9
	468	2104	1403	1074	786.9	540.6	439.8
	469	2233	1492	1162	833.3	582.5	459.1
	470	2364	1574	1195	877.6	600.7	491
	471	2478	1652	1266	927.4	624.8	512.2
	472	2590	1723	1313	966.5	661.6	536.8
	473	2751	1822	1395	1020	699.2	553.5
	474	2832	1906	1456	1054	715.8	576.3
	475	3006	2007	1534	1112	759	606.7
	476	3129	2097	1602	1163	787.4	634.6
	477	3293	2200	1677	1217	820.9	668.4
	478	3431	2282	1733	1259	854.6	693.2
	479	3580	2399	1832	1329	898.9	719.7
	480	3736	2475	1897	1368	932.2	749.3
	481	3907	2588	1988	1430	980.3	779
	482	4050	2701	2065	1485	1004	804.3
	483	4267	2817	2147	1565	1058	833
	484	4377	2927	2218	1602	1077	869.2
	485	4531	3044	2338	1677	1128	896
	486	4721	3158	2411	1724	1168	925.6
	487	4914	3268	2486	1806	1211	972
	488	5050	3379	2578	1857	1248	980.1
	489	5263	3501	2680	1913	1302	1028
	490	5392	3624	2758	1960	1340	1077
	491	5602	3716	2860	2056	1379	1101
	492	5735	3845	2928	2115	1410	1128
	493	5931	3973	3037	2183	1476	1167
	494	6061	4075	3098	2218	1499	1191
	495	6264	4179	3209	2296	1555	1219
	496	6395	4282	3269	2346	1587	1265
	497	6554	4421	3366	2399	1622	1285
	498	6683	4504	3452	2453	1662	1328
	499	6886	4631	3503	2529	1716	1346
	500	7004	4730	3598	2578	1748	1370
	501	7168	4840	3695	2646	1784	1413
	502	7309	4905	3733	2681	1806	1438
	503	7417	5030	3828	2747	1859	1460
	504	7552	5112	3893	2795	1868	1480
	505	7683	5204	3979	2847	1909	1529
	506	7799	5299	4049	2903	1952	1550
	507	7931	5380	4111	2937	1988	1562
	508	8040	5453	4166	2994	2028	1580
	509	8159	5528	4257	3031	2053	1612
	510	8248	5608	4301	3063	2078	1632
	511	8366	5674	4363	3121	2105	1649
	512	8378	5743	4391	3136	2131	1684
	513	8492	5805	4457	3187	2162	1695
	514	8590	5866	4470	3202	2181	1700
	515	8621	5929	4540	3247	2208	1730
	516	8712	5987	4578	3264	2222	1744
	517	8794	6049	4649	3302	2253	1755
	518	8797	6082	4665	3329	2269	1770
	519	8903	6140	4709	3339	2293	1810
	520	8930	6173	4733	3379	2287	1809
	521	8993	6228	4748	3391	2312	1822
	522	8994	6238	4799	3434	2327	1826
	523	9069	6286	4811	3444	2324	1830
	524	9075	6285	4815	3442	2348	1832
	525	9089	6346	4883	3466	2357	1852
	526	9136	6348	4864	3478	2355	1860
	527	9133	6363	4892	3483	2364	1875
	528	9152	6372	4897	3493	2362	1866
	529	9142	6389	4903	3515	2376	1877
	530	9160	6387	4923	3508	2388	1868
	531	9111	6381	4914	3508	2391	1864
	532	9127	6415	4916	3499	2376	1862
	533	9064	6408	4907	3497	2378	1860
	534	9061	6397	4929	3514	2406	1867
	535	9043	6388	4903	3505	2387	1855
	536	8989	6378	4896	3503	2382	1850
	537	8993	6349	4862	3479	2372	1859
	538	8968	6354	4890	3475	2373	1857
	539	8915	6332	4865	3475	2347	1854
	540	8853	6318	4847	3446	2351	1859
	541	8804	6278	4810	3443	2339	1825
	542	8752	6252	4830	3427	2342	1838
	543	8699	6216	4802	3423	2319	1815
	544	8664	6196	4736	3382	2312	1808
	545	8589	6138	4737	3372	2310	1809
	546	8544	6103	4719	3356	2277	1790
	547	8462	6056	4658	3338	2288	1773
	548	8399	6040	4661	3331	2270	1761
	549	8284	5981	4595	3285	2241	1756
	550	8251	5929	4581	3241	2239	1743
	551	8162	5889	4545	3235	2218	1725
	552	8091	5842	4501	3229	2189	1705
	553	7975	5769	4474	3181	2188	1709
	554	7951	5750	4425	3150	2182	1691
	555	7831	5672	4392	3146	2161	1661
	556	7763	5622	4335	3087	2128	1653
	557	7639	5553	4292	3066	2105	1655
	558	7583	5496	4260	3055	2089	1632
	559	7500	5431	4188	2996	2047	1613
	560	7406	5397	4177	2996	2030	1595
	561	7277	5313	4107	2935	1998	1570
	562	7220	5274	4056	2912	2001	1568
	563	7087	5174	4004	2869	1976	1529
	564	7038	5119	3984	2831	1958	1520
	565	6924	5068	3895	2803	1922	1496
	566	6802	5013	3892	2753	1892	1486
	567	6689	4939	3809	2744	1882	1475
	568	6607	4867	3795	2713	1863	1451
	569	6512	4780	3716	2661	1837	1431
	570	6422	4722	3678	2625	1811	1404
	571	6297	4658	3607	2587	1782	1391
	572	6244	4589	3578	2559	1744	1380
	573	6093	4504	3519	2510	1729	1357
	574	6010	4451	3461	2492	1702	1332
	575	5925	4369	3402	2437	1678	1319
	576	5807	4317	3366	2413	1641	1287
	577	5697	4257	3291	2363	1636	1279
	578	5638	4178	3249	2322	1592	1251
	579	5495	4070	3180	2295	1571	1245
	580	5408	4022	3148	2254	1562	1209
	581	5323	3935	3097	2209	1511	1195
	582	5257	3901	3030	2176	1499	1185
	583	5107	3820	2960	2148	1468	1159
	584	5060	3749	2940	2100	1453	1145
	585	4912	3692	2882	2072	1423	1130
	586	4826	3620	2839	2042	1415	1112
	587	4748	3567	2783	1991	1376	1067
	588	4694	3472	2755	1961	1363	1065
	589	4559	3406	2673	1926	1332	1038
	590	4486	3378	2622	1890	1310	1030
	591	4381	3276	2583	1849	1277	997.1
	592	4305	3231	2550	1813	1268	979.1
	593	4215	3177	2501	1795	1239	966.4
	594	4124	3117	2444	1741	1210	951.4
	595	4039	3044	2390	1717	1194	937.4
	596	3977	2993	2338	1692	1175	926
	597	3880	2908	2296	1649	1143	899.9
	598	3790	2887	2247	1619	1126	885.8
	599	3719	2804	2199	1592	1110	862.8
	600	3630	2757	2166	1541	1086	847.7
	601	3564	2711	2109	1526	1059	830.9
	602	3481	2639	2082	1494	1051	825.1
	603	3407	2571	2018	1476	1018	800.8
	604	3335	2528	1973	1434	987.2	775.7
	605	3239	2468	1938	1386	980	769.9
	606	3176	2388	1913	1375	965.3	753.1
	607	3086	2366	1859	1338	931.2	728.7
	608	3014	2320	1835	1319	910.7	720.7
	609	2949	2250	1776	1280	896.4	710.1
	610	2903	2209	1737	1251	872.9	682.9
	611	2791	2153	1686	1215	849.8	678.2
	612	2735	2109	1659	1197	837	656.1
	613	2670	2038	1608	1162	821.4	647.5
	614	2610	2001	1576	1135	795.2	626.5
	615	2540	1952	1530	1108	790.4	620.6
	616	2485	1919	1523	1087	765.7	606.1
	617	2410	1837	1471	1056	738.5	590.7
	618	2355	1816	1429	1050	736.4	579.8
	619	2292	1748	1401	1015	707.7	564.9
	620	2239	1720	1359	978.3	695.4	549.5
	621	2185	1685	1333	960.2	681.4	534.6
	622	2129	1652	1293	936.7	661.6	529.4
	623	2066	1583	1253	922.5	643.9	500.7
	624	2015	1549	1232	889.1	631.3	497.4
	625	1960	1511	1183	870.8	612.5	488.1
	626	1895	1475	1178	850.6	596.3	469.1
	627	1825	1422	1128	822.3	578.4	461.5
	628	1805	1385	1112	804.9	569.9	446.8
	629	1744	1347	1078	774.8	553.6	443.4
	630	1703	1307	1055	758.7	538.3	438.8
	631	1655	1274	1026	729.9	519.9	411.3
	632	1611	1254	1003	727.1	516.4	410.4
	633	1560	1200	966.1	705.6	491	398.1
	634	1525	1173	937	683.1	485.5	386.8
	635	1490	1147	914.9	660.2	466.5	368.9
	636	1437	1115	894.6	651.1	458.7	372.2
	637	1386	1085	867	625.3	448.4	359.7
	638	1347	1055	838.8	618.1	430.9	343.8
	639	1311	1020	809.4	590.9	422.3	341.2
	640	1281	988.1	802.3	586.9	409.1	325.6
	641	1246	973.4	775.3	556.7	402.6	322.2
	642	1203	934.5	752.2	553.8	390.5	309.5
	643	1165	912.1	729.9	530.4	377.6	304.3
	644	1137	889.9	715.8	517.1	368.6	295.1
	645	1094	853.4	687.7	496.3	357.6	278.7
	646	1085	836.3	673.4	490.6	352.6	279.2
	647	1033	806.7	642.7	468.9	336	267.4
	648	1003	775.9	638.7	458.1	330.1	260.3
	649	970.6	765	614.6	449.4	316.4	259.2
	650	949.5	741.4	592.6	438.8	312.8	249.2
	651	915.4	717.2	581.3	419.8	306.1	249.9
	652	890.3	701.7	559.3	414.6	299.4	240
	653	865.5	677.2	532.5	398.9	287.2	227.9
	654	843.4	657.7	538.5	393.2	280.4	221.9
	655	811.1	642.3	506.2	374.4	268.5	219.6
	656	781.3	621.2	499.4	368.6	266.9	210.8
	657	761.3	603.2	486.9	354.4	253.4	206.4
	658	735.3	586.7	472.5	345.3	252.9	199.3
	659	708.9	563.5	450.4	329.3	239.9	191
	660	698.5	557.5	442	323.1	233.4	187.3
	661	676.7	525.4	424.2	308.3	227.6	183.4
	662	655.8	521.8	414.5	305.9	215.9	176.2
	663	635.2	493.5	400.9	297.6	214.1	172.5
	664	619.7	484.7	391.1	288.7	207.3	169.3
	665	591.6	463	377.4	280	200.2	159.9
	666	576.5	456.7	368.5	275.5	195.7	161.2
	667	549.9	440.2	355.4	265.6	188.6	154.6
	668	538.8	424.7	347	260.7	186.2	145.9
	669	521.1	416.5	332.7	247.8	177.5	146.2
	670	504.8	399.8	325.5	239.6	174.6	141.9
	671	488	384.1	314.3	230.1	169.6	144.3
	672	482.3	375.2	309.1	227.1	163.9	135.7
	673	459	364.7	286.8	218.1	157.4	126.6
	674	441.5	355.6	284.8	210.1	153.1	125.3
	675	428.2	347.5	281.4	202.6	146.7	122.7
	676	413.2	331.1	273.6	203.4	147.1	119.9
	677	398.8	319.5	263.3	191.6	139	111.9
	678	388.8	311.6	257.2	189.2	140.8	111
	679	382.5	297.2	247.2	183.7	132.3	107.6
	680	367.7	292.5	245.9	173.1	124.9	104
	681	352.2	282.3	228.7	169.7	124.2	102.7
	682	349.6	274	225.5	163.9	124.5	100
	683	330.9	262.4	214.9	158.6	116	96.56
	684	321.5	258.8	212.2	157.3	118.3	95.08
	685	307.1	246.1	204.5	152.5	113.2	90.88
	686	299.7	242	199.4	146.9	107.1	90.02
	687	293.8	233.1	190.5	144.2	104.9	86.02
	688	277.7	225.9	187.3	136.9	99.88	84.13
	689	272.4	218.4	181.6	135.5	96.88	79.07
	690	268.4	215.3	173.4	129.1	95.16	77.48
	691	258.1	205.3	163.3	122.6	93.55	75.18
	692	251	198	169	121.4	92.25	74.52
	693	242.6	196.8	158.9	115.1	86.95	71.67
	694	236	186.7	152.5	115.7	84.27	69.01
	695	226.3	184.6	149.2	112.7	84.79	68.1
	696	221.8	180.5	146.7	107.1	79.9	68.57
	697	214.4	174.8	140.3	104.9	77.55	63.73
	698	211	165.2	136.9	101.3	75.96	61.32
	699	195.7	162.9	131	100.4	73.73	62.82
	700	195.9	160.5	130.1	96.2	71.63	61.57

## Sheet: Chelate trivalent iron ions
		QECQD 100μg/mL	QECQD + 10μM ion	QECQD + 20μM ion	QECQD + 30μM ion	QECQD + 40μM ion	QECQD + 50μM ion
Emission wavelength（nm）	430	106.6	100.5	88.06	65.1	55.66	47.13
	431	117.2	106.5	90.8	66.21	57.61	40.9
	432	126.5	114.3	94.12	75.8	64.56	43.64
	433	134.7	119.1	103.3	77.57	67.38	51.45
	434	140.2	129.7	119.1	86.56	75.57	54.6
	435	157.6	138.8	122.8	91.3	80.52	59.41
	436	166.2	147.1	131.7	98.82	81.84	65.52
	437	182.4	165.3	141.1	106.5	90.59	73.5
	438	193.9	175.7	152.9	117.2	99.28	76.91
	439	205.4	188.4	161.1	121.8	104.3	82.3
	440	232.2	202.3	176.6	133.5	115.7	94.8
	441	242	214	184.3	142.4	118.7	97.6
	442	252.3	233	194.8	153.8	129.2	103.4
	443	275.5	250.6	210.1	162.1	136.3	112.2
	444	295.8	265.8	221.4	172.1	144.7	122.8
	445	318.3	276.6	233.4	179.8	154.1	132.4
	446	340.4	297.8	251.2	193.7	163.2	135.6
	447	358.4	313.8	267.3	198.2	170.6	141.9
	448	382.1	336.5	282.1	216.6	180.3	150
	449	405.1	359.5	299	226.3	185.6	162.8
	450	438.9	373	319.2	236.2	197	172.2
	451	459.9	397	332.7	244.6	205	173.7
	452	489.7	418.9	347.5	260.4	216.4	184.5
	453	521.2	450	372.2	277.7	227.7	197
	454	550.5	479	393.1	292	238.1	205.8
	455	584.3	509.1	409.3	301.3	243.7	216.6
	456	628.3	532.6	428.2	316.2	261.6	221.1
	457	666.7	560.9	449.6	327.5	267.8	233.1
	458	701.1	596.3	475.9	346.5	282.9	247.6
	459	749.4	635.4	505	364.4	298.8	251.4
	460	794.7	669.2	526.6	388.4	313	271.3
	461	839.5	710.3	554.9	403.1	325.9	274.2
	462	897.2	754.6	580.6	422.3	339.9	291.9
	463	944.7	783.6	610.3	438.9	340.5	297.5
	464	998.4	824.4	641.8	461.8	363.9	314.7
	465	1046	882.9	671.9	481.3	384.8	338.3
	466	1098	924.3	699.1	502.9	403.1	340.2
	467	1165	964.3	737.2	527.6	413.2	358
	468	1224	1026	781.2	553.3	438.5	375.9
	469	1294	1074	819.5	567.4	455.7	388.5
	470	1366	1132	850.3	594.2	470.2	399.3
	471	1435	1185	887.4	627.4	490.5	417.5
	472	1501	1239	925.2	650.1	509.3	432.5
	473	1561	1296	972.3	677.3	530.3	458.6
	474	1650	1363	1029	710.4	559.6	466
	475	1723	1419	1054	728.6	573.3	487.6
	476	1797	1467	1097	770.9	598.9	507.3
	477	1852	1530	1146	793	620.6	529.4
	478	1945	1595	1202	841.5	646.1	543.3
	479	2021	1661	1237	867.1	660.9	574.1
	480	2115	1744	1297	902.9	696.3	587
	481	2192	1800	1339	926	714.2	605.6
	482	2271	1879	1385	959.8	743.1	619.5
	483	2351	1929	1439	999.6	757.9	642.4
	484	2419	2025	1491	1023	798.4	676.5
	485	2518	2097	1543	1074	821.3	688.3
	486	2604	2154	1593	1110	854.1	714.1
	487	2689	2242	1636	1126	867.8	740.1
	488	2782	2293	1714	1162	901.7	764.5
	489	2869	2379	1753	1200	920.3	782.2
	490	2963	2454	1802	1250	960.8	808
	491	3053	2505	1856	1283	984	833.2
	492	3121	2574	1909	1311	1008	854.5
	493	3225	2635	1966	1365	1034	871.8
	494	3302	2723	2026	1392	1062	866.7
	495	3367	2795	2069	1421	1102	896.4
	496	3434	2853	2131	1470	1111	925
	497	3500	2907	2153	1490	1145	937.1
	498	3556	2991	2211	1528	1177	957.5
	499	3685	3059	2256	1556	1188	985
	500	3730	3113	2302	1601	1204	1001
	501	3801	3162	2340	1628	1234	1008
	502	3868	3219	2389	1658	1260	1029
	503	3931	3270	2434	1684	1288	1052
	504	3981	3325	2453	1725	1306	1067
	505	4016	3363	2514	1733	1320	1088
	506	4091	3417	2537	1773	1348	1103
	507	4134	3463	2578	1786	1357	1117
	508	4187	3505	2596	1805	1370	1139
	509	4221	3539	2643	1839	1411	1144
	510	4267	3574	2675	1863	1413	1152
	511	4317	3631	2701	1887	1426	1168
	512	4346	3642	2721	1911	1434	1190
	513	4367	3667	2740	1917	1448	1203
	514	4414	3709	2772	1946	1473	1196
	515	4433	3749	2777	1937	1487	1204
	516	4437	3753	2811	1960	1490	1222
	517	4477	3783	2818	1968	1497	1222
	518	4497	3801	2845	2008	1499	1219
	519	4504	3789	2853	2012	1530	1238
	520	4512	3816	2854	2026	1519	1244
	521	4531	3819	2882	2027	1524	1246
	522	4552	3831	2880	2035	1534	1238
	523	4541	3844	2897	2039	1539	1257
	524	4536	3843	2885	2047	1555	1256
	525	4522	3860	2910	2046	1558	1253
	526	4554	3852	2900	2044	1555	1256
	527	4567	3840	2890	2061	1536	1256
	528	4526	3805	2904	2050	1558	1253
	529	4504	3810	2888	2054	1546	1240
	530	4481	3819	2906	2070	1542	1251
	531	4481	3805	2874	2035	1540	1248
	532	4489	3813	2909	2068	1531	1232
	533	4444	3807	2867	2062	1544	1242
	534	4418	3786	2889	2035	1531	1228
	535	4417	3761	2853	2028	1521	1220
	536	4391	3751	2845	2023	1510	1223
	537	4352	3701	2808	2012	1505	1210
	538	4338	3706	2827	2000	1515	1205
	539	4293	3684	2803	1993	1500	1207
	540	4262	3634	2776	1975	1479	1189
	541	4249	3618	2775	1957	1469	1195
	542	4216	3594	2745	1964	1475	1187
	543	4168	3582	2737	1956	1467	1187
	544	4145	3544	2713	1937	1449	1169
	545	4116	3490	2694	1922	1440	1170
	546	4078	3470	2669	1897	1416	1147
	547	4004	3440	2639	1903	1416	1134
	548	3986	3411	2615	1869	1404	1133
	549	3963	3386	2581	1851	1395	1120
	550	3904	3326	2556	1834	1382	1104
	551	3869	3304	2533	1812	1373	1091
	552	3809	3286	2524	1802	1355	1088
	553	3779	3227	2488	1790	1333	1068
	554	3746	3186	2443	1770	1330	1067
	555	3693	3160	2424	1747	1320	1039
	556	3634	3101	2412	1728	1285	1029
	557	3599	3080	2367	1689	1281	1032
	558	3558	3031	2342	1701	1271	1010
	559	3501	2991	2316	1659	1248	995
	560	3440	2966	2273	1645	1238	978
	561	3381	2906	2250	1617	1213	971
	562	3342	2873	2233	1603	1213	950.7
	563	3310	2844	2191	1584	1191	951.9
	564	3255	2802	2164	1564	1168	919.8
	565	3227	2749	2145	1544	1147	913.5
	566	3161	2693	2104	1523	1133	898.5
	567	3145	2679	2089	1499	1125	895.1
	568	3080	2623	2031	1473	1104	874.3
	569	3036	2604	2017	1459	1098	869.2
	570	2986	2555	1992	1435	1066	858.3
	571	2931	2531	1951	1419	1062	828.8
	572	2883	2480	1921	1397	1045	829.2
	573	2842	2433	1878	1365	1031	816
	574	2793	2380	1850	1347	1010	795.2
	575	2740	2344	1822	1327	998.7	787.6
	576	2677	2331	1803	1323	983.1	761.6
	577	2647	2277	1783	1295	978	755
	578	2607	2254	1733	1276	949.9	740.4
	579	2547	2200	1711	1250	932.9	733.6
	580	2516	2158	1666	1223	924.2	710.9
	581	2452	2127	1642	1206	910.7	714.2
	582	2425	2096	1627	1191	886.9	690.2
	583	2383	2052	1601	1165	872.8	684.3
	584	2333	2012	1562	1145	858.4	672.8
	585	2306	1987	1536	1125	835.5	667
	586	2252	1953	1513	1105	838.3	649.6
	587	2215	1917	1476	1098	810.7	637.2
	588	2175	1875	1456	1074	795.7	630.7
	589	2146	1825	1435	1041	784.9	614.5
	590	2077	1810	1401	1043	776.8	599.2
	591	2043	1764	1377	1016	757	585.1
	592	2015	1725	1361	994.8	746.7	581.2
	593	1973	1703	1335	985.3	739.4	573.7
	594	1922	1673	1308	965.6	710.9	562.6
	595	1891	1638	1282	943.4	707.2	561.1
	596	1852	1611	1252	921.1	699.5	539.4
	597	1819	1573	1226	908.4	680.4	524.5
	598	1776	1551	1200	882.8	669.9	527
	599	1744	1515	1175	874.5	654.4	511.3
	600	1703	1475	1160	859	636.3	503
	601	1665	1449	1144	836.7	632.3	491.3
	602	1632	1415	1113	832.4	614.1	481.9
	603	1601	1398	1092	813.1	602.9	466.5
	604	1577	1367	1063	784.3	599.1	466.3
	605	1541	1330	1045	776.1	585.6	451.4
	606	1502	1298	1020	761.7	571.5	446.9
	607	1481	1273	991.7	742.6	558.3	437.4
	608	1433	1248	986.1	729.9	547.1	426.7
	609	1389	1223	945.5	705.7	532.7	403.9
	610	1374	1207	938.3	694.2	519.9	400.9
	611	1348	1169	920.9	682.6	507.8	396.5
	612	1305	1142	896.4	661.5	494.4	378.1
	613	1274	1126	875.1	652.3	489.9	382.2
	614	1248	1078	863.2	637.7	481.9	367.2
	615	1210	1062	832.8	631.3	467.6	357.1
	616	1198	1039	813.1	609.8	453.8	353.1
	617	1157	1010	800.3	593.3	446.2	341.1
	618	1128	988.8	782.9	580.7	433	334.3
	619	1111	959.9	757.2	562.8	430.6	337.3
	620	1083	945.8	739.1	554.7	418.8	325.7
	621	1054	907.9	724.4	546.2	400.9	323.1
	622	1028	892.1	697.5	533	400.7	313.3
	623	994.4	872.3	683	510.8	386.2	301.2
	624	978.4	843.2	665.5	504.6	380.6	305.7
	625	942.9	828	651.4	488.7	369.5	284.7
	626	935.6	816.3	644.1	481.7	364	282.6
	627	890.9	785	626	470.3	355.1	278.6
	628	874	768.3	610.2	458.5	340.3	269.2
	629	846.6	739.5	590	442	329.2	256.6
	630	827.5	722.9	574.9	435.6	321.2	257.2
	631	807.6	709.4	559.4	426.1	320.2	243.2
	632	784.8	701.1	542.3	411.3	310.3	238.4
	633	773.8	669.1	533	401	299.1	234.5
	634	742.9	659.1	515.9	387.3	294.7	229.5
	635	723.8	640.5	504.6	380.9	291.8	222.1
	636	705.4	610.7	491.4	370.7	280.3	216.3
	637	694.9	593	479.1	361.5	272.6	214.2
	638	667.2	596.1	464.9	351.2	265.8	201
	639	655.4	568.3	455.3	339.8	259.4	195.4
	640	629.7	554.2	437.2	335.8	250.8	202.8
	641	615.5	544.7	423.5	333.4	247.9	204.9
	642	597.2	523.1	418.9	311.5	239.4	193.5
	643	576.2	507.5	403.4	305.7	235.1	186.3
	644	563	501.9	401.9	298.3	224.9	186.1
	645	545.7	488.4	384.5	287.8	216.4	176.2
	646	527.9	463.5	371.3	281.5	220	170.6
	647	520.3	448.3	359.8	272.2	206.9	171
	648	501.8	448.3	349	267.3	205.2	162
	649	490.3	433.6	342.2	268.3	198.1	157.7
	650	473.7	418.2	332.8	254.7	196.3	164
	651	457.8	403.3	322.5	241.6	185.4	154.3
	652	444.9	391.6	316.8	235.6	185.3	152
	653	432.5	388.9	305.3	237.3	179.6	149.6
	654	424.5	375.8	301.4	227.5	170.8	143
	655	411.6	362.9	287.7	220.3	168.2	142.2
	656	398.7	353.2	282.1	215.6	162.5	138.3
	657	388.2	346.1	275.1	204.4	157.8	138.5
	658	369.9	332.4	264.9	203.1	153.1	129.2
	659	367.6	318.3	267.8	199.1	152	124.9
	660	348.6	314.8	251.1	190.6	146.2	124.1
	661	336.5	299.8	243.7	186.5	139.9	118.6
	662	331.1	297.3	241.5	185.9	138.9	117.1
	663	321.7	293.4	229.8	176	138.5	112.4
	664	309.3	275.1	219.6	170.2	128.1	111.7
	665	302.4	267.7	217.5	167.4	126.4	107.4
	666	291.5	259.2	212.7	161.6	125.3	103
	667	288	256.2	201.5	156.2	116.9	103.6
	668	270.7	249.8	194.4	155.1	118.5	97.43
	669	271.2	239.3	194.1	149.5	112.6	94.25
	670	259.7	231.5	184.7	143.9	110.1	94.39
	671	251.7	225.2	183	138.8	109.4	90.96
	672	242	214.4	177.7	133.3	107.3	85.45
	673	240.3	214.9	171	132.9	103.5	83.94
	674	229.7	205.6	166	128.9	99.3	83.8
	675	220.7	194.3	160.1	129.6	93.78	82.19
	676	219.3	193.6	157.4	118.8	96	75.61
	677	210.1	187.8	150.5	116.5	91.48	76.92
	678	203	179.9	143.2	111.6	86.7	76.03
	679	199.5	172.9	140.9	112.1	84.81	71.85
	680	188.4	173.6	136.1	106.8	83.33	69.36
	681	189.6	161.4	132.8	105.1	79.61	65.62
	682	180.2	164	130	101.1	75.79	67.37
	683	175.1	155.3	124.5	99.45	76.27	62.91
	684	166.5	148.9	121.8	94.23	74.31	60.32
	685	163.1	146.6	117.6	92.03	72.94	61.05
	686	156.3	141.2	114.1	89.82	68.19	58.37
	687	154.5	136.8	110.7	86.89	67.06	59.01
	688	151.2	133.5	105.9	82.63	67.45	55.07
	689	143.5	130	101.4	82.28	63.07	53.38
	690	140	126.2	102.8	78.48	64.7	51.12
	691	135.3	123.9	99.16	76.95	60.48	50.99
	692	132.3	120.2	95.72	75.41	58.31	47.97
	693	127.4	112.8	92.06	72.77	57.32	48.66
	694	123	109	91.28	68.91	52.06	44.49
	695	120.5	107.1	85.62	70.13	53.8	45.58
	696	116.3	108	83.66	69.91	53.87	42.56
	697	116.8	104.9	83.68	66.16	51.07	41.62
	698	111.7	101.3	81.89	67.02	47.9	42.03
	699	109.9	96.24	78.73	61.71	47.67	38.15
	700	105.3	95.35	76.5	61.74	50.21	41.12

## Sheet: Chelated ion FRR 
ionic concentration（μM）	Chelated Fe2+ fluorescence reduction rate(%)					Chelated Fe3+ fluorescence reduction rate(%)
0	0	0	0	0	0	0	0	0	0	0
10	30.4	26.5	33.6	32.6	29	15.3	13.6	17.4	14.9	19.4
20	50.7	45.6	53.4	52.6	48.9	36.2	33.9	39.9	35.5	40.9
30	65.5	57.9	67.5	65.4	63.5	54.7	50.6	57.8	52.8	58.2
40	73.3	66.4	77.6	74.1	70.2	65.9	60.1	67.1	64.8	69.4
50	77.9	76.5	85.2	83.5	78.1	72.5	67.2	74.2	71.5	77.4

## Sheet: ABST+ scavenging ability
UV-visible spectra of ABTS+ exposed to different concentrations of QECQDs (0, 1, 2.5, 5, 10, and 20 μg/mL).									ABTS+·scavenging ability of QECQDs and Quercetin at different concentrations (0, 1, 2.5, 5, 10 and 20 μg/mL)
	QECQDs concentration	0μg/mL	1μg/mL	2.5μg/mL	5μg/mL	10μg/mL	20μg/mL		QECQDs concentration（μg/mL）	Que					QECQDs
wavelength（nm）	450	0.284	0.229	0.175	0.132	0.095	0.05		1	4.9	3.6	4.5	5.4	5	15.9	16.5	17.5	15.7
	451	0.269	0.216	0.165	0.126	0.092	0.051		2.5	11.4	11.6	10.8	10.4	11.5	45.3	46.8	46.1	45.9
	452	0.255	0.204	0.157	0.121	0.09	0.051		5	23.6	21.7	23.1	22	22.6	65.7	66	65.4	66.5
	453	0.242	0.192	0.148	0.116	0.087	0.051		10	51.9	53.8	53	50.1	52.4	82.3	83.4	84.2	82.6
	454	0.23	0.183	0.14	0.112	0.085	0.051		20	75.1	76.8	74.2	73.1	72.9	92.8	93.5	94.2	93.1
	455	0.22	0.174	0.134	0.107	0.083	0.051
	456	0.211	0.166	0.128	0.103	0.081	0.051		Time-clearance kinetic curve study of ABTS+·clearance ability in the presence of QECQDs and Quercetin
	457	0.202	0.158	0.123	0.1	0.079	0.051		Time（min）	Que					QECQDs
	458	0.194	0.151	0.118	0.096	0.078	0.051		0	0	0	0	0	0	0	0	0	0
	459	0.186	0.145	0.113	0.093	0.076	0.051		5	71.9	73.6	72.5	70.4	70.1	89.9	88.5	87.5	87.7
	460	0.18	0.139	0.108	0.09	0.074	0.05		10	72.4	74.6	73.8	72.6	71.5	91.8	92.5	93.3	92.1
	461	0.176	0.135	0.105	0.088	0.073	0.049		15	75.1	76.8	74.2	73.1	72.9	92.8	93.5	94.2	93.1
	462	0.172	0.131	0.103	0.086	0.072	0.05		20	76.9	77.8	78.5	76.4	76.3	94.7	95.1	95.8	96.1
	463	0.168	0.129	0.101	0.085	0.072	0.051		25	77.1	79.2	79.3	77.2	77.9	96.3	97.6	97	98.2
	464	0.165	0.127	0.1	0.084	0.072	0.052
	465	0.162	0.124	0.098	0.083	0.071	0.052
	466	0.159	0.122	0.096	0.082	0.071	0.052
	467	0.157	0.12	0.094	0.081	0.07	0.052
	468	0.155	0.118	0.093	0.08	0.07	0.052
	469	0.154	0.117	0.093	0.08	0.069	0.053
	470	0.152	0.116	0.092	0.079	0.069	0.053
	471	0.151	0.115	0.091	0.079	0.069	0.052
	472	0.15	0.115	0.09	0.078	0.069	0.052
	473	0.149	0.115	0.09	0.078	0.068	0.052
	474	0.148	0.114	0.09	0.078	0.068	0.052
	475	0.148	0.114	0.09	0.078	0.068	0.052
	476	0.147	0.114	0.09	0.077	0.068	0.052
	477	0.147	0.114	0.09	0.077	0.067	0.052
	478	0.146	0.114	0.09	0.077	0.067	0.051
	479	0.146	0.114	0.09	0.077	0.067	0.051
	480	0.147	0.115	0.09	0.077	0.067	0.052
	481	0.147	0.115	0.091	0.077	0.067	0.052
	482	0.147	0.116	0.091	0.077	0.067	0.051
	483	0.147	0.116	0.09	0.076	0.066	0.049
	484	0.147	0.116	0.089	0.075	0.066	0.048
	485	0.147	0.116	0.088	0.075	0.065	0.047
	486	0.148	0.116	0.088	0.075	0.065	0.047
	487	0.149	0.117	0.089	0.076	0.065	0.047
	488	0.15	0.118	0.09	0.076	0.066	0.047
	489	0.151	0.12	0.091	0.076	0.066	0.047
	490	0.152	0.121	0.092	0.077	0.066	0.047
	491	0.153	0.122	0.093	0.077	0.066	0.048
	492	0.154	0.123	0.094	0.078	0.066	0.048
	493	0.156	0.124	0.095	0.078	0.066	0.049
	494	0.157	0.126	0.096	0.079	0.067	0.049
	495	0.159	0.128	0.098	0.081	0.068	0.05
	496	0.161	0.13	0.099	0.082	0.068	0.05
	497	0.162	0.131	0.101	0.082	0.068	0.05
	498	0.164	0.133	0.102	0.083	0.069	0.05
	499	0.165	0.135	0.103	0.083	0.069	0.05
	500	0.167	0.136	0.104	0.084	0.07	0.051
	501	0.169	0.137	0.105	0.084	0.07	0.051
	502	0.171	0.139	0.106	0.085	0.07	0.051
	503	0.173	0.141	0.107	0.085	0.07	0.051
	504	0.175	0.143	0.108	0.086	0.07	0.051
	505	0.177	0.145	0.109	0.086	0.07	0.052
	506	0.179	0.147	0.11	0.087	0.07	0.052
	507	0.181	0.149	0.112	0.088	0.071	0.052
	508	0.183	0.15	0.113	0.089	0.071	0.051
	509	0.185	0.152	0.114	0.089	0.071	0.051
	510	0.187	0.154	0.115	0.089	0.071	0.051
	511	0.189	0.155	0.116	0.089	0.071	0.051
	512	0.192	0.157	0.117	0.09	0.071	0.051
	513	0.194	0.159	0.118	0.091	0.071	0.051
	514	0.196	0.162	0.119	0.091	0.071	0.051
	515	0.198	0.164	0.121	0.092	0.072	0.051
	516	0.2	0.166	0.122	0.093	0.072	0.051
	517	0.202	0.168	0.124	0.094	0.072	0.05
	518	0.204	0.17	0.125	0.094	0.072	0.05
	519	0.206	0.171	0.125	0.095	0.072	0.05
	520	0.208	0.173	0.126	0.095	0.072	0.05
	521	0.211	0.175	0.128	0.095	0.073	0.05
	522	0.213	0.178	0.129	0.096	0.073	0.051
	523	0.216	0.18	0.131	0.097	0.074	0.051
	524	0.219	0.182	0.132	0.097	0.074	0.051
	525	0.222	0.184	0.133	0.098	0.074	0.05
	526	0.224	0.187	0.134	0.098	0.074	0.049
	527	0.227	0.189	0.135	0.098	0.074	0.048
	528	0.229	0.192	0.135	0.099	0.073	0.047
	529	0.231	0.193	0.135	0.099	0.073	0.047
	530	0.233	0.195	0.136	0.099	0.073	0.047
	531	0.235	0.197	0.138	0.1	0.073	0.047
	532	0.238	0.199	0.14	0.101	0.074	0.048
	533	0.241	0.201	0.142	0.102	0.074	0.048
	534	0.244	0.204	0.143	0.103	0.074	0.048
	535	0.247	0.206	0.145	0.104	0.075	0.048
	536	0.249	0.209	0.146	0.105	0.075	0.049
	537	0.252	0.211	0.148	0.106	0.075	0.049
	538	0.255	0.214	0.15	0.106	0.076	0.049
	539	0.258	0.217	0.152	0.107	0.076	0.049
	540	0.262	0.22	0.153	0.108	0.076	0.049
	541	0.265	0.223	0.154	0.109	0.076	0.048
	542	0.269	0.226	0.155	0.109	0.076	0.047
	543	0.271	0.228	0.156	0.11	0.076	0.047
	544	0.274	0.23	0.158	0.111	0.077	0.048
	545	0.277	0.232	0.16	0.111	0.077	0.049
	546	0.281	0.235	0.162	0.112	0.078	0.049
	547	0.284	0.238	0.164	0.114	0.078	0.049
	548	0.287	0.241	0.166	0.115	0.078	0.05
	549	0.291	0.244	0.168	0.116	0.078	0.051
	550	0.294	0.247	0.17	0.117	0.079	0.051
	551	0.298	0.25	0.171	0.118	0.079	0.052
	552	0.301	0.253	0.173	0.12	0.08	0.052
	553	0.305	0.256	0.175	0.121	0.081	0.052
	554	0.309	0.259	0.177	0.122	0.081	0.051
	555	0.313	0.263	0.179	0.123	0.082	0.052
	556	0.317	0.266	0.181	0.124	0.082	0.052
	557	0.321	0.269	0.184	0.125	0.083	0.052
	558	0.325	0.272	0.186	0.127	0.083	0.052
	559	0.328	0.275	0.188	0.128	0.083	0.053
	560	0.332	0.278	0.189	0.128	0.084	0.053
	561	0.335	0.281	0.191	0.129	0.084	0.052
	562	0.338	0.284	0.193	0.129	0.084	0.052
	563	0.342	0.288	0.194	0.13	0.084	0.052
	564	0.346	0.291	0.196	0.131	0.085	0.052
	565	0.351	0.295	0.198	0.132	0.085	0.051
	566	0.355	0.298	0.199	0.133	0.084	0.051
	567	0.359	0.301	0.201	0.134	0.085	0.051
	568	0.362	0.304	0.203	0.135	0.085	0.051
	569	0.365	0.307	0.205	0.135	0.085	0.051
	570	0.369	0.309	0.206	0.136	0.085	0.051
	571	0.372	0.312	0.207	0.137	0.085	0.05
	572	0.376	0.315	0.209	0.138	0.086	0.05
	573	0.379	0.318	0.21	0.139	0.086	0.05
	574	0.383	0.321	0.212	0.14	0.086	0.05
	575	0.386	0.324	0.214	0.141	0.087	0.05
	576	0.39	0.327	0.216	0.141	0.087	0.05
	577	0.393	0.33	0.218	0.142	0.087	0.051
	578	0.396	0.333	0.22	0.143	0.088	0.051
	579	0.399	0.336	0.222	0.145	0.088	0.051
	580	0.403	0.338	0.223	0.146	0.088	0.052
	581	0.406	0.341	0.225	0.147	0.089	0.052
	582	0.41	0.343	0.227	0.148	0.089	0.053
	583	0.414	0.347	0.229	0.149	0.089	0.053
	584	0.417	0.35	0.23	0.15	0.09	0.053
	585	0.42	0.352	0.232	0.152	0.09	0.053
	586	0.423	0.355	0.233	0.153	0.091	0.053
	587	0.426	0.357	0.234	0.153	0.091	0.052
	588	0.429	0.359	0.236	0.154	0.091	0.052
	589	0.432	0.361	0.237	0.154	0.091	0.052
	590	0.435	0.364	0.238	0.155	0.091	0.052
	591	0.437	0.366	0.239	0.155	0.091	0.052
	592	0.44	0.369	0.241	0.156	0.092	0.052
	593	0.443	0.371	0.243	0.157	0.092	0.052
	594	0.446	0.373	0.244	0.157	0.092	0.051
	595	0.448	0.375	0.245	0.158	0.092	0.051
	596	0.451	0.377	0.246	0.158	0.092	0.05
	597	0.454	0.38	0.246	0.159	0.092	0.05
	598	0.456	0.382	0.247	0.159	0.092	0.049
	599	0.459	0.384	0.249	0.16	0.092	0.05
	600	0.463	0.387	0.25	0.161	0.093	0.05
	601	0.466	0.39	0.252	0.162	0.093	0.05
	602	0.469	0.392	0.254	0.163	0.093	0.05
	603	0.472	0.395	0.254	0.163	0.093	0.05
	604	0.475	0.397	0.255	0.164	0.093	0.049
	605	0.477	0.398	0.256	0.164	0.093	0.049
	606	0.48	0.4	0.257	0.165	0.093	0.049
	607	0.483	0.403	0.259	0.166	0.093	0.049
	608	0.487	0.406	0.261	0.167	0.094	0.049
	609	0.49	0.41	0.263	0.168	0.095	0.049
	610	0.493	0.412	0.264	0.168	0.095	0.049
	611	0.496	0.415	0.266	0.169	0.095	0.049
	612	0.499	0.417	0.268	0.17	0.095	0.049
	613	0.502	0.42	0.27	0.171	0.096	0.05
	614	0.507	0.423	0.272	0.173	0.096	0.051
	615	0.511	0.427	0.274	0.174	0.097	0.051
	616	0.515	0.43	0.276	0.176	0.097	0.052
	617	0.518	0.433	0.278	0.177	0.098	0.052
	618	0.521	0.436	0.28	0.178	0.098	0.052
	619	0.525	0.439	0.282	0.178	0.098	0.052
	620	0.529	0.442	0.283	0.179	0.099	0.052
	621	0.533	0.445	0.285	0.18	0.099	0.052
	622	0.537	0.449	0.287	0.181	0.099	0.052
	623	0.541	0.452	0.289	0.183	0.099	0.052
	624	0.545	0.455	0.291	0.184	0.099	0.052
	625	0.548	0.458	0.292	0.185	0.1	0.051
	626	0.551	0.46	0.293	0.185	0.1	0.05
	627	0.555	0.463	0.294	0.185	0.1	0.049
	628	0.558	0.466	0.296	0.186	0.1	0.048
	629	0.561	0.47	0.298	0.187	0.1	0.049
	630	0.565	0.472	0.3	0.188	0.1	0.049
	631	0.568	0.475	0.302	0.189	0.101	0.05
	632	0.571	0.478	0.304	0.19	0.102	0.051
	633	0.574	0.48	0.306	0.191	0.102	0.05
	634	0.577	0.482	0.307	0.192	0.103	0.05
	635	0.581	0.485	0.309	0.193	0.103	0.05
	636	0.584	0.487	0.31	0.194	0.103	0.05
	637	0.587	0.489	0.312	0.195	0.104	0.05
	638	0.589	0.491	0.313	0.196	0.104	0.05
	639	0.59	0.493	0.314	0.196	0.105	0.05
	640	0.592	0.494	0.315	0.197	0.105	0.05
	641	0.594	0.496	0.316	0.198	0.106	0.05
	642	0.595	0.498	0.317	0.199	0.106	0.051
	643	0.597	0.499	0.318	0.199	0.106	0.051
	644	0.598	0.5	0.319	0.2	0.106	0.051
	645	0.598	0.501	0.319	0.2	0.106	0.051
	646	0.599	0.502	0.32	0.2	0.106	0.052
	647	0.6	0.501	0.32	0.2	0.106	0.052
	648	0.6	0.501	0.321	0.2	0.106	0.052
	649	0.6	0.501	0.32	0.2	0.106	0.051
	650	0.6	0.5	0.32	0.2	0.105	0.05
	651	0.599	0.5	0.319	0.199	0.105	0.05
	652	0.598	0.5	0.319	0.199	0.104	0.05
	653	0.597	0.499	0.318	0.198	0.105	0.049
	654	0.596	0.498	0.318	0.198	0.105	0.049
	655	0.595	0.497	0.317	0.198	0.105	0.049
	656	0.594	0.496	0.316	0.198	0.104	0.049
	657	0.593	0.494	0.315	0.197	0.103	0.049
	658	0.591	0.493	0.314	0.196	0.103	0.048
	659	0.589	0.491	0.313	0.195	0.102	0.047
	660	0.588	0.49	0.312	0.194	0.102	0.047
	661	0.587	0.489	0.312	0.194	0.102	0.047
	662	0.586	0.489	0.311	0.194	0.102	0.048
	663	0.585	0.488	0.311	0.194	0.102	0.048
	664	0.584	0.487	0.311	0.194	0.102	0.049
	665	0.583	0.486	0.311	0.194	0.102	0.049
	666	0.581	0.485	0.311	0.194	0.102	0.05
	667	0.58	0.483	0.31	0.194	0.102	0.05
	668	0.579	0.482	0.309	0.194	0.102	0.049
	669	0.578	0.482	0.308	0.193	0.102	0.049
	670	0.578	0.481	0.307	0.193	0.101	0.049
	671	0.577	0.481	0.307	0.192	0.102	0.05
	672	0.577	0.48	0.307	0.192	0.101	0.05
	673	0.576	0.48	0.307	0.192	0.101	0.05
	674	0.576	0.48	0.307	0.192	0.101	0.05
	675	0.576	0.479	0.307	0.192	0.101	0.05
	676	0.576	0.479	0.307	0.192	0.101	0.05
	677	0.577	0.479	0.306	0.192	0.101	0.049
	678	0.577	0.48	0.306	0.192	0.1	0.048
	679	0.577	0.48	0.305	0.191	0.1	0.048
	680	0.577	0.48	0.305	0.191	0.099	0.047
	681	0.577	0.48	0.305	0.191	0.099	0.047
	682	0.578	0.481	0.306	0.191	0.1	0.048
	683	0.58	0.483	0.308	0.192	0.101	0.049
	684	0.581	0.484	0.309	0.192	0.101	0.05
	685	0.583	0.484	0.31	0.193	0.102	0.05
	686	0.585	0.485	0.311	0.193	0.102	0.051
	687	0.587	0.487	0.312	0.194	0.102	0.051
	688	0.589	0.488	0.313	0.194	0.102	0.052
	689	0.59	0.49	0.313	0.195	0.102	0.052
	690	0.591	0.491	0.314	0.195	0.102	0.051
	691	0.593	0.493	0.314	0.196	0.102	0.05
	692	0.594	0.494	0.315	0.196	0.103	0.05
	693	0.596	0.496	0.315	0.197	0.103	0.049
	694	0.598	0.498	0.316	0.197	0.103	0.049
	695	0.601	0.5	0.317	0.197	0.103	0.049
	696	0.603	0.501	0.318	0.198	0.103	0.049
	697	0.605	0.503	0.319	0.198	0.103	0.048
	698	0.606	0.504	0.32	0.199	0.103	0.046
	699	0.608	0.506	0.32	0.199	0.103	0.045
	700	0.61	0.508	0.322	0.199	0.103	0.045
	701	0.612	0.51	0.323	0.2	0.103	0.046
	702	0.615	0.512	0.325	0.201	0.104	0.047
	703	0.619	0.515	0.327	0.203	0.105	0.047
	704	0.622	0.518	0.329	0.204	0.105	0.048
	705	0.625	0.521	0.331	0.205	0.106	0.048
	706	0.627	0.523	0.333	0.207	0.106	0.049
	707	0.631	0.526	0.335	0.208	0.107	0.049
	708	0.634	0.529	0.337	0.21	0.108	0.049
	709	0.636	0.532	0.34	0.211	0.109	0.05
	710	0.639	0.534	0.343	0.212	0.109	0.05
	711	0.642	0.536	0.345	0.213	0.11	0.051
	712	0.646	0.539	0.347	0.214	0.111	0.051
	713	0.649	0.541	0.348	0.215	0.112	0.051
	714	0.651	0.543	0.349	0.216	0.112	0.051
	715	0.653	0.546	0.35	0.217	0.112	0.05
	716	0.656	0.548	0.351	0.218	0.112	0.049
	717	0.658	0.55	0.352	0.219	0.112	0.048
	718	0.659	0.552	0.354	0.22	0.113	0.048
	719	0.661	0.554	0.355	0.221	0.113	0.048
	720	0.663	0.556	0.356	0.222	0.114	0.048
	721	0.666	0.559	0.358	0.223	0.115	0.048
	722	0.668	0.56	0.359	0.224	0.115	0.048
	723	0.669	0.561	0.361	0.224	0.116	0.048
	724	0.67	0.562	0.362	0.225	0.116	0.048
	725	0.671	0.563	0.363	0.226	0.116	0.048
	726	0.672	0.563	0.364	0.227	0.117	0.048
	727	0.673	0.564	0.365	0.228	0.117	0.049
	728	0.673	0.564	0.366	0.228	0.117	0.049
	729	0.673	0.564	0.366	0.229	0.117	0.049
	730	0.674	0.564	0.366	0.229	0.118	0.049
	731	0.674	0.565	0.367	0.229	0.118	0.049
	732	0.674	0.565	0.367	0.23	0.119	0.049
	733	0.672	0.565	0.367	0.23	0.119	0.049
	734	0.671	0.564	0.367	0.23	0.119	0.048
	735	0.67	0.563	0.366	0.23	0.119	0.048
	736	0.669	0.562	0.366	0.23	0.119	0.048
	737	0.668	0.561	0.365	0.23	0.119	0.048
	738	0.665	0.559	0.365	0.23	0.12	0.049
	739	0.663	0.557	0.366	0.23	0.12	0.05
	740	0.661	0.555	0.365	0.23	0.12	0.051
	741	0.658	0.553	0.364	0.229	0.12	0.05
	742	0.656	0.552	0.362	0.229	0.12	0.05
	743	0.653	0.549	0.36	0.228	0.12	0.049
	744	0.651	0.547	0.359	0.228	0.119	0.049
	745	0.648	0.544	0.358	0.227	0.118	0.049
	746	0.645	0.542	0.356	0.226	0.118	0.049
	747	0.642	0.54	0.354	0.225	0.118	0.049
	748	0.638	0.537	0.353	0.224	0.117	0.049
	749	0.635	0.535	0.352	0.223	0.117	0.049
	750	0.632	0.532	0.351	0.222	0.117	0.05
	751	0.629	0.529	0.349	0.222	0.116	0.05
	752	0.626	0.527	0.347	0.22	0.116	0.05
	753	0.624	0.524	0.345	0.22	0.116	0.049
	754	0.621	0.522	0.343	0.219	0.115	0.049
	755	0.617	0.519	0.342	0.218	0.115	0.049
	756	0.614	0.516	0.341	0.217	0.115	0.049
	757	0.611	0.513	0.34	0.216	0.114	0.05
	758	0.609	0.511	0.339	0.215	0.114	0.05
	759	0.606	0.509	0.338	0.214	0.114	0.05
	760	0.604	0.507	0.337	0.214	0.113	0.05
	761	0.601	0.504	0.335	0.213	0.113	0.051
	762	0.599	0.502	0.334	0.213	0.113	0.051
	763	0.597	0.501	0.333	0.213	0.113	0.053
	764	0.595	0.5	0.334	0.213	0.113	0.054
	765	0.594	0.499	0.332	0.212	0.113	0.054
	766	0.592	0.497	0.329	0.21	0.112	0.052
	767	0.589	0.495	0.327	0.208	0.111	0.05
	768	0.587	0.493	0.325	0.207	0.11	0.049
	769	0.585	0.491	0.324	0.207	0.109	0.049
	770	0.583	0.489	0.323	0.206	0.109	0.048
	771	0.581	0.487	0.322	0.205	0.108	0.048
	772	0.579	0.486	0.32	0.204	0.108	0.048
	773	0.578	0.485	0.319	0.204	0.108	0.048
	774	0.576	0.484	0.318	0.203	0.108	0.047
	775	0.575	0.483	0.317	0.203	0.107	0.047
	776	0.574	0.482	0.316	0.202	0.107	0.047
	777	0.573	0.481	0.316	0.202	0.107	0.047
	778	0.571	0.48	0.315	0.201	0.107	0.047
	779	0.569	0.478	0.314	0.201	0.107	0.047
	780	0.568	0.478	0.313	0.2	0.106	0.047
	781	0.568	0.477	0.313	0.199	0.105	0.047
	782	0.567	0.476	0.312	0.198	0.105	0.047
	783	0.567	0.476	0.312	0.199	0.105	0.047
	784	0.565	0.475	0.311	0.199	0.105	0.046
	785	0.564	0.475	0.311	0.199	0.105	0.046
	786	0.564	0.474	0.311	0.199	0.105	0.046
	787	0.564	0.474	0.311	0.199	0.106	0.047
	788	0.564	0.474	0.312	0.199	0.106	0.048
	789	0.563	0.475	0.313	0.199	0.106	0.049
	790	0.563	0.475	0.313	0.199	0.106	0.049
	791	0.563	0.474	0.312	0.199	0.105	0.049
	792	0.563	0.473	0.311	0.199	0.105	0.048
	793	0.563	0.473	0.311	0.199	0.105	0.047
	794	0.563	0.473	0.311	0.199	0.105	0.046
	795	0.562	0.473	0.311	0.198	0.105	0.047
	796	0.562	0.473	0.312	0.199	0.105	0.048
	797	0.562	0.474	0.313	0.199	0.105	0.048
	798	0.562	0.474	0.313	0.199	0.105	0.048
	799	0.562	0.474	0.313	0.199	0.105	0.047
	800	0.562	0.474	0.313	0.199	0.105	0.047
	801	0.562	0.475	0.313	0.199	0.105	0.047
	802	0.561	0.475	0.313	0.199	0.105	0.047
	803	0.561	0.475	0.313	0.199	0.105	0.047
	804	0.562	0.475	0.314	0.199	0.106	0.047
	805	0.562	0.475	0.315	0.2	0.105	0.048
	806	0.562	0.475	0.316	0.2	0.105	0.048
	807	0.562	0.475	0.317	0.2	0.105	0.048
	808	0.562	0.476	0.317	0.201	0.106	0.049
	809	0.562	0.476	0.318	0.201	0.106	0.049
	810	0.562	0.476	0.318	0.201	0.106	0.049
	811	0.562	0.476	0.317	0.201	0.106	0.048
	812	0.562	0.476	0.316	0.202	0.106	0.047
	813	0.562	0.476	0.316	0.202	0.106	0.047
	814	0.561	0.475	0.315	0.202	0.106	0.047
	815	0.56	0.475	0.316	0.202	0.106	0.047
	816	0.559	0.474	0.316	0.202	0.106	0.047
	817	0.559	0.473	0.316	0.202	0.107	0.047
	818	0.558	0.472	0.316	0.202	0.108	0.048
	819	0.557	0.472	0.315	0.203	0.108	0.049
	820	0.556	0.472	0.316	0.204	0.108	0.05
	821	0.556	0.472	0.318	0.205	0.109	0.053
	822	0.555	0.472	0.321	0.206	0.111	0.057
	823	0.553	0.471	0.323	0.207	0.112	0.061
	824	0.552	0.47	0.322	0.207	0.112	0.061
	825	0.55	0.468	0.319	0.207	0.111	0.058
	826	0.548	0.465	0.315	0.206	0.11	0.055
	827	0.545	0.462	0.314	0.205	0.11	0.055
	828	0.541	0.46	0.314	0.205	0.111	0.056
	829	0.538	0.458	0.313	0.204	0.111	0.056
	830	0.535	0.455	0.31	0.202	0.109	0.054
	831	0.53	0.451	0.305	0.2	0.108	0.051
	832	0.525	0.447	0.302	0.199	0.108	0.049
	833	0.519	0.442	0.301	0.198	0.108	0.05
	834	0.514	0.439	0.301	0.198	0.109	0.052
	835	0.51	0.436	0.301	0.198	0.109	0.055
	836	0.506	0.432	0.298	0.196	0.108	0.054
	837	0.502	0.428	0.294	0.194	0.106	0.051
	838	0.496	0.422	0.289	0.191	0.105	0.049
	839	0.489	0.417	0.285	0.189	0.104	0.048
	840	0.483	0.413	0.283	0.188	0.104	0.049
	841	0.478	0.408	0.281	0.187	0.104	0.05
	842	0.472	0.403	0.278	0.185	0.103	0.05
	843	0.465	0.397	0.274	0.182	0.101	0.049
	844	0.459	0.391	0.269	0.18	0.099	0.048
	845	0.451	0.385	0.265	0.177	0.098	0.047
	846	0.445	0.379	0.261	0.175	0.097	0.047
	847	0.439	0.373	0.258	0.172	0.096	0.047
	848	0.432	0.367	0.254	0.17	0.095	0.046
	849	0.425	0.361	0.25	0.168	0.095	0.046
	850	0.417	0.355	0.246	0.166	0.094	0.046
	851	0.411	0.35	0.242	0.164	0.093	0.046
	852	0.404	0.344	0.238	0.161	0.092	0.046
	853	0.397	0.338	0.234	0.16	0.091	0.046
	854	0.39	0.332	0.23	0.157	0.09	0.046
	855	0.384	0.326	0.227	0.155	0.089	0.046
	856	0.378	0.32	0.223	0.153	0.088	0.047
	857	0.372	0.315	0.22	0.15	0.087	0.047
	858	0.366	0.31	0.216	0.148	0.086	0.048
	859	0.358	0.304	0.212	0.146	0.086	0.048
	860	0.352	0.299	0.209	0.144	0.085	0.048
	861	0.345	0.292	0.204	0.141	0.084	0.048
	862	0.339	0.287	0.201	0.139	0.084	0.048
	863	0.332	0.281	0.198	0.137	0.083	0.048
	864	0.327	0.276	0.195	0.135	0.082	0.049
	865	0.32	0.271	0.191	0.134	0.081	0.05
	866	0.315	0.267	0.187	0.132	0.081	0.051
	867	0.31	0.262	0.184	0.131	0.081	0.051
	868	0.306	0.257	0.181	0.129	0.08	0.051
	869	0.302	0.253	0.178	0.128	0.079	0.051
	870	0.296	0.248	0.175	0.126	0.079	0.052
	871	0.291	0.244	0.172	0.124	0.078	0.052
	872	0.285	0.239	0.168	0.123	0.078	0.053
	873	0.28	0.236	0.167	0.121	0.078	0.054
	874	0.276	0.231	0.165	0.12	0.079	0.056
	875	0.271	0.227	0.162	0.119	0.078	0.057
	876	0.266	0.223	0.159	0.117	0.077	0.056
	877	0.262	0.219	0.155	0.115	0.076	0.056
	878	0.257	0.215	0.15	0.113	0.075	0.055
	879	0.253	0.211	0.148	0.112	0.075	0.055
	880	0.248	0.207	0.147	0.111	0.075	0.058
	881	0.244	0.203	0.148	0.11	0.075	0.062
	882	0.239	0.199	0.148	0.108	0.074	0.066
	883	0.236	0.195	0.145	0.106	0.073	0.066
	884	0.233	0.192	0.139	0.105	0.071	0.061
	885	0.231	0.189	0.134	0.103	0.07	0.058
	886	0.226	0.185	0.13	0.101	0.069	0.055
	887	0.222	0.182	0.129	0.098	0.068	0.055
	888	0.218	0.178	0.126	0.096	0.067	0.055
	889	0.214	0.175	0.123	0.094	0.066	0.054
	890	0.21	0.171	0.119	0.092	0.065	0.053
	891	0.206	0.167	0.117	0.091	0.064	0.053
	892	0.201	0.164	0.115	0.089	0.064	0.053
	893	0.198	0.161	0.114	0.088	0.064	0.054
	894	0.195	0.158	0.114	0.088	0.064	0.057
	895	0.192	0.156	0.115	0.088	0.064	0.06
	896	0.19	0.154	0.114	0.087	0.064	0.061
	897	0.187	0.152	0.11	0.086	0.062	0.059
	898	0.185	0.149	0.106	0.084	0.061	0.056
	899	0.182	0.147	0.103	0.082	0.061	0.054
	900	0.179	0.144	0.101	0.081	0.06	0.054
	901	0.177	0.142	0.099	0.08	0.059	0.054
	902	0.174	0.14	0.097	0.079	0.059	0.053
	903	0.171	0.138	0.098	0.079	0.059	0.055
	904	0.169	0.137	0.099	0.079	0.06	0.058
	905	0.167	0.135	0.1	0.079	0.06	0.061
	906	0.166	0.133	0.097	0.078	0.059	0.06
	907	0.164	0.131	0.093	0.076	0.058	0.056
	908	0.162	0.129	0.09	0.074	0.057	0.054
	909	0.159	0.126	0.088	0.073	0.057	0.053
	910	0.156	0.124	0.087	0.071	0.056	0.053
	911	0.154	0.122	0.085	0.071	0.056	0.053
	912	0.152	0.121	0.084	0.071	0.057	0.052
	913	0.151	0.12	0.083	0.071	0.057	0.052
	914	0.151	0.12	0.083	0.072	0.057	0.054
	915	0.15	0.12	0.086	0.073	0.058	0.058
	916	0.149	0.119	0.09	0.073	0.059	0.062
	917	0.148	0.118	0.091	0.073	0.06	0.064
	918	0.147	0.117	0.088	0.072	0.059	0.062
	919	0.146	0.116	0.084	0.072	0.059	0.059
	920	0.145	0.115	0.083	0.071	0.059	0.058
	921	0.144	0.114	0.083	0.07	0.059	0.058
	922	0.144	0.113	0.083	0.07	0.059	0.058
	923	0.142	0.112	0.081	0.07	0.059	0.056
	924	0.141	0.111	0.08	0.069	0.058	0.055
	925	0.14	0.111	0.078	0.069	0.058	0.054
	926	0.139	0.11	0.078	0.069	0.058	0.053
	927	0.139	0.11	0.079	0.069	0.059	0.053
	928	0.139	0.109	0.079	0.07	0.06	0.053
	929	0.138	0.109	0.08	0.071	0.062	0.054
	930	0.138	0.109	0.082	0.071	0.062	0.055
	931	0.138	0.109	0.083	0.072	0.063	0.055
	932	0.139	0.109	0.083	0.073	0.064	0.055
	933	0.139	0.11	0.083	0.073	0.065	0.054
	934	0.139	0.111	0.083	0.075	0.066	0.053
	935	0.139	0.111	0.083	0.076	0.067	0.054
	936	0.14	0.112	0.086	0.078	0.069	0.056
	937	0.141	0.113	0.09	0.079	0.071	0.059
	938	0.141	0.113	0.094	0.081	0.072	0.062
	939	0.142	0.114	0.094	0.082	0.073	0.061
	940	0.143	0.114	0.092	0.083	0.074	0.059
	941	0.144	0.115	0.091	0.084	0.075	0.057
	942	0.145	0.116	0.092	0.085	0.076	0.056
	943	0.146	0.118	0.093	0.086	0.077	0.056
	944	0.147	0.119	0.096	0.088	0.079	0.056
	945	0.149	0.12	0.098	0.089	0.081	0.057
	946	0.15	0.121	0.1	0.092	0.083	0.057
	947	0.152	0.123	0.101	0.094	0.085	0.056
	948	0.154	0.125	0.103	0.096	0.087	0.056
	949	0.157	0.127	0.107	0.098	0.09	0.057
	950	0.159	0.129	0.112	0.101	0.093	0.059

## Sheet: DPPH· scavenging ability
UV-visible spectra of DPPH· exposed to different concentrations of QECQDs (0, 1, 2.5, 5, 10, and 20 μg/mL).									DPPH· scavenging ability of QECQDs and Quercetin at different concentrations (0, 1, 2.5, 5, 10 and 20 μg/mL)
	QECQDs concentration	0μg/mL	1μg/mL	2.5μg/mL	5μg/mL	10μg/mL	20μg/mL		QECQDs concentration（μg/mL）	Que					QECQDs
wavelength（nm）	450	0.542	0.47	0.404	0.43	0.427	0.313		1	2.9	3.1	2.7	2.1	3.9	10.9	11.5	12.4	13.4
	451	0.547	0.473	0.406	0.429	0.425	0.31		2.5	10.4	11.6	11.7	9.8	10.1	30.1	32.6	33.9	31.4
	452	0.552	0.477	0.407	0.429	0.422	0.307		5	25.1	23.6	24.7	25.8	26.2	53.9	51.1	52.7	50.7
	453	0.557	0.481	0.409	0.428	0.419	0.303		10	40.8	42.9	43.2	41.4	43.7	70.1	68.7	69.8	72.6
	454	0.561	0.485	0.411	0.428	0.417	0.3		20	56.3	58.4	60.7	59.1	57.2	85.2	83.5	80.1	81.2
	455	0.566	0.489	0.414	0.427	0.415	0.297
	456	0.571	0.494	0.416	0.428	0.413	0.294		Time-clearance kinetic curve study of DPPH·clearance capacity in the presence of QECQDs and Quercetin
	457	0.576	0.498	0.419	0.427	0.41	0.291		Time（min）	Que					QECQDs
	458	0.583	0.504	0.422	0.427	0.408	0.287		0	0	0	0	0	0	0	0	0	0
	459	0.588	0.509	0.425	0.427	0.406	0.284		5	15.1	18.4	16.9	14.3	16.9	46.5	44.3	42.1	46.8
	460	0.594	0.514	0.427	0.427	0.403	0.281		10	28.4	27.1	26.9	25.4	27.5	56.4	59	58.7	56.1
	461	0.6	0.519	0.43	0.427	0.401	0.278		20	45.5	44.5	48.7	49.1	46.1	73.5	74.6	75.9	76.1
	462	0.606	0.524	0.433	0.427	0.399	0.275		30	56.3	58.4	60.7	59.1	57.2	85.2	83.5	80.1	81.2
	463	0.612	0.529	0.437	0.427	0.398	0.273		40	60.9	61.2	63.5	62.4	60.7	86.8	89.2	85.4	83.1
	464	0.619	0.535	0.441	0.428	0.396	0.27
	465	0.626	0.541	0.445	0.428	0.394	0.267
	466	0.634	0.547	0.449	0.428	0.392	0.264
	467	0.641	0.553	0.454	0.429	0.39	0.262
	468	0.649	0.56	0.458	0.429	0.388	0.259
	469	0.656	0.566	0.462	0.43	0.386	0.256
	470	0.663	0.573	0.466	0.43	0.384	0.253
	471	0.67	0.579	0.471	0.431	0.383	0.25
	472	0.678	0.586	0.476	0.432	0.381	0.248
	473	0.686	0.593	0.481	0.433	0.379	0.245
	474	0.695	0.6	0.485	0.434	0.377	0.242
	475	0.703	0.608	0.491	0.434	0.375	0.24
	476	0.711	0.617	0.496	0.435	0.374	0.237
	477	0.719	0.624	0.501	0.436	0.371	0.235
	478	0.727	0.631	0.506	0.437	0.369	0.232
	479	0.737	0.64	0.513	0.438	0.367	0.229
	480	0.747	0.649	0.52	0.439	0.365	0.225
	481	0.758	0.659	0.526	0.44	0.363	0.222
	482	0.768	0.668	0.533	0.441	0.36	0.219
	483	0.777	0.677	0.538	0.442	0.358	0.215
	484	0.785	0.684	0.543	0.442	0.355	0.213
	485	0.792	0.691	0.547	0.442	0.352	0.21
	486	0.799	0.697	0.552	0.443	0.351	0.208
	487	0.808	0.705	0.558	0.444	0.349	0.206
	488	0.817	0.713	0.565	0.445	0.348	0.204
	489	0.825	0.721	0.571	0.447	0.346	0.202
	490	0.834	0.729	0.577	0.448	0.344	0.2
	491	0.843	0.738	0.584	0.449	0.343	0.198
	492	0.852	0.747	0.591	0.45	0.341	0.195
	493	0.86	0.754	0.597	0.451	0.34	0.194
	494	0.868	0.762	0.602	0.452	0.339	0.192
	495	0.877	0.769	0.608	0.453	0.338	0.19
	496	0.886	0.778	0.614	0.455	0.337	0.188
	497	0.895	0.787	0.621	0.456	0.335	0.186
	498	0.904	0.796	0.627	0.457	0.333	0.183
	499	0.911	0.804	0.633	0.458	0.33	0.181
	500	0.919	0.811	0.639	0.459	0.328	0.179
	501	0.925	0.819	0.644	0.461	0.326	0.177
	502	0.933	0.826	0.65	0.461	0.325	0.175
	503	0.94	0.833	0.655	0.462	0.323	0.173
	504	0.947	0.839	0.661	0.462	0.321	0.17
	505	0.952	0.845	0.666	0.462	0.319	0.168
	506	0.958	0.85	0.67	0.462	0.317	0.165
	507	0.965	0.856	0.674	0.461	0.314	0.163
	508	0.972	0.861	0.678	0.461	0.311	0.16
	509	0.977	0.867	0.682	0.461	0.308	0.158
	510	0.98	0.871	0.685	0.461	0.306	0.156
	511	0.982	0.874	0.687	0.461	0.304	0.153
	512	0.984	0.877	0.689	0.46	0.301	0.151
	513	0.986	0.879	0.691	0.458	0.299	0.149
	514	0.987	0.88	0.691	0.457	0.297	0.148
	515	0.988	0.88	0.691	0.456	0.295	0.146
	516	0.988	0.881	0.691	0.455	0.293	0.145
	517	0.986	0.881	0.691	0.453	0.29	0.143
	518	0.983	0.881	0.69	0.451	0.287	0.14
	519	0.98	0.879	0.688	0.448	0.284	0.138
	520	0.978	0.877	0.687	0.446	0.282	0.136
	521	0.975	0.874	0.685	0.444	0.279	0.134
	522	0.971	0.871	0.682	0.442	0.277	0.133
	523	0.967	0.867	0.679	0.439	0.274	0.132
	524	0.96	0.862	0.675	0.436	0.272	0.13
	525	0.953	0.856	0.67	0.432	0.268	0.127
	526	0.944	0.849	0.665	0.427	0.265	0.125
	527	0.935	0.841	0.658	0.423	0.26	0.122
	528	0.926	0.834	0.652	0.418	0.257	0.12
	529	0.918	0.827	0.646	0.414	0.254	0.118
	530	0.912	0.822	0.641	0.411	0.251	0.117
	531	0.904	0.815	0.636	0.408	0.249	0.115
	532	0.896	0.808	0.63	0.404	0.247	0.114
	533	0.886	0.799	0.623	0.399	0.243	0.113
	534	0.877	0.791	0.617	0.395	0.241	0.111
	535	0.868	0.783	0.61	0.391	0.238	0.11
	536	0.858	0.775	0.604	0.387	0.236	0.109
	537	0.848	0.766	0.597	0.383	0.234	0.107
	538	0.838	0.757	0.591	0.379	0.231	0.106
	539	0.827	0.747	0.584	0.375	0.229	0.105
	540	0.813	0.736	0.575	0.369	0.225	0.103
	541	0.8	0.725	0.566	0.363	0.221	0.101
	542	0.789	0.715	0.557	0.358	0.218	0.099
	543	0.781	0.707	0.552	0.354	0.215	0.098
	544	0.773	0.699	0.546	0.351	0.213	0.097
	545	0.763	0.69	0.539	0.347	0.211	0.096
	546	0.753	0.681	0.531	0.343	0.209	0.095
	547	0.743	0.672	0.525	0.339	0.207	0.094
	548	0.734	0.665	0.519	0.336	0.204	0.093
	549	0.724	0.657	0.514	0.333	0.203	0.092
	550	0.715	0.649	0.508	0.329	0.2	0.091
	551	0.706	0.64	0.501	0.325	0.198	0.09
	552	0.696	0.632	0.494	0.32	0.195	0.089
	553	0.685	0.622	0.487	0.315	0.192	0.088
	554	0.676	0.613	0.48	0.311	0.19	0.087
	555	0.666	0.604	0.473	0.307	0.188	0.086
	556	0.658	0.597	0.468	0.304	0.185	0.085
	557	0.65	0.59	0.463	0.301	0.183	0.084
	558	0.642	0.584	0.457	0.297	0.181	0.083
	559	0.635	0.577	0.452	0.294	0.179	0.082
	560	0.627	0.571	0.447	0.291	0.177	0.081
	561	0.619	0.564	0.442	0.287	0.175	0.08
	562	0.612	0.558	0.437	0.284	0.173	0.079
	563	0.605	0.552	0.432	0.281	0.171	0.078
	564	0.597	0.545	0.426	0.277	0.169	0.077
	565	0.589	0.537	0.42	0.273	0.166	0.076
	566	0.582	0.531	0.415	0.27	0.164	0.075
	567	0.576	0.525	0.41	0.267	0.161	0.074
	568	0.57	0.521	0.406	0.264	0.159	0.074
	569	0.565	0.516	0.403	0.262	0.158	0.073
	570	0.559	0.511	0.399	0.259	0.156	0.073
	571	0.553	0.506	0.395	0.256	0.154	0.072
	572	0.548	0.501	0.391	0.253	0.153	0.07
	573	0.542	0.496	0.387	0.251	0.151	0.07
	574	0.536	0.491	0.383	0.248	0.149	0.069
	575	0.531	0.487	0.38	0.245	0.148	0.068
	576	0.526	0.482	0.376	0.243	0.146	0.067
	577	0.522	0.479	0.374	0.242	0.145	0.067
	578	0.518	0.475	0.371	0.241	0.144	0.066
	579	0.514	0.471	0.369	0.239	0.143	0.066
	580	0.511	0.467	0.366	0.237	0.143	0.066
	581	0.507	0.464	0.363	0.235	0.141	0.066
	582	0.502	0.46	0.361	0.233	0.14	0.065
	583	0.498	0.456	0.358	0.231	0.139	0.064
	584	0.493	0.452	0.354	0.229	0.137	0.064
	585	0.489	0.448	0.351	0.227	0.136	0.063
	586	0.485	0.445	0.349	0.225	0.135	0.063
	587	0.481	0.442	0.347	0.223	0.134	0.063
	588	0.477	0.439	0.344	0.221	0.132	0.062
	589	0.473	0.435	0.342	0.219	0.13	0.062
	590	0.47	0.432	0.339	0.217	0.129	0.061
	591	0.466	0.429	0.337	0.215	0.128	0.061
	592	0.462	0.426	0.334	0.214	0.127	0.06
	593	0.458	0.422	0.332	0.213	0.126	0.059
	594	0.454	0.419	0.329	0.211	0.125	0.059
	595	0.452	0.416	0.327	0.209	0.123	0.058
	596	0.449	0.413	0.324	0.207	0.122	0.058
	597	0.446	0.411	0.322	0.205	0.121	0.057
	598	0.443	0.408	0.32	0.204	0.12	0.056
	599	0.44	0.406	0.318	0.203	0.12	0.056
	600	0.436	0.403	0.316	0.202	0.119	0.056
	601	0.433	0.4	0.314	0.201	0.118	0.056
	602	0.43	0.398	0.311	0.199	0.117	0.056
	603	0.427	0.395	0.309	0.197	0.116	0.055
	604	0.424	0.392	0.307	0.195	0.114	0.055
	605	0.421	0.39	0.305	0.194	0.113	0.054
	606	0.419	0.387	0.303	0.193	0.112	0.054
	607	0.416	0.385	0.302	0.192	0.112	0.053
	608	0.413	0.382	0.3	0.19	0.111	0.053
	609	0.409	0.38	0.297	0.189	0.11	0.053
	610	0.407	0.377	0.295	0.187	0.108	0.053
	611	0.405	0.375	0.294	0.186	0.108	0.053
	612	0.403	0.373	0.293	0.186	0.107	0.052
	613	0.401	0.372	0.292	0.185	0.107	0.052
	614	0.398	0.369	0.29	0.184	0.107	0.052
	615	0.395	0.367	0.288	0.183	0.107	0.052
	616	0.392	0.364	0.286	0.182	0.106	0.051
	617	0.389	0.362	0.285	0.181	0.106	0.051
	618	0.387	0.36	0.284	0.18	0.105	0.051
	619	0.385	0.358	0.283	0.179	0.105	0.051
	620	0.383	0.357	0.281	0.178	0.104	0.051
	621	0.38	0.354	0.279	0.176	0.103	0.05
	622	0.378	0.352	0.276	0.175	0.102	0.05
	623	0.375	0.349	0.274	0.173	0.101	0.049
	624	0.373	0.347	0.272	0.172	0.101	0.049
	625	0.37	0.345	0.271	0.171	0.1	0.049
	626	0.368	0.343	0.269	0.17	0.099	0.048
	627	0.365	0.34	0.267	0.169	0.098	0.048
	628	0.362	0.338	0.266	0.168	0.097	0.047
	629	0.36	0.336	0.264	0.167	0.096	0.047
	630	0.358	0.334	0.263	0.166	0.096	0.047
	631	0.357	0.333	0.262	0.165	0.096	0.047
	632	0.354	0.331	0.261	0.164	0.096	0.047
	633	0.352	0.329	0.259	0.164	0.095	0.047
	634	0.35	0.327	0.258	0.162	0.094	0.047
	635	0.348	0.325	0.256	0.161	0.094	0.047
	636	0.346	0.323	0.255	0.161	0.093	0.047
	637	0.344	0.321	0.253	0.16	0.093	0.047
	638	0.342	0.32	0.252	0.159	0.092	0.046
	639	0.34	0.318	0.251	0.159	0.092	0.046
	640	0.338	0.316	0.249	0.158	0.092	0.046
	641	0.336	0.314	0.248	0.156	0.091	0.045
	642	0.333	0.312	0.246	0.155	0.091	0.045
	643	0.332	0.31	0.244	0.154	0.09	0.045
	644	0.33	0.308	0.243	0.154	0.09	0.045
	645	0.328	0.307	0.242	0.153	0.09	0.045
	646	0.326	0.305	0.241	0.153	0.09	0.045
	647	0.324	0.303	0.24	0.152	0.09	0.045
	648	0.322	0.301	0.238	0.151	0.089	0.044
	649	0.32	0.299	0.236	0.15	0.088	0.044
	650	0.317	0.297	0.235	0.149	0.088	0.044
	651	0.315	0.296	0.233	0.148	0.087	0.044
	652	0.312	0.294	0.232	0.146	0.086	0.044
	653	0.31	0.292	0.23	0.145	0.085	0.044
	654	0.308	0.29	0.229	0.144	0.084	0.043
	655	0.306	0.289	0.227	0.144	0.084	0.043
	656	0.303	0.286	0.226	0.143	0.084	0.043
	657	0.3	0.284	0.224	0.142	0.083	0.042
	658	0.297	0.281	0.222	0.14	0.082	0.042
	659	0.295	0.279	0.22	0.139	0.081	0.041
	660	0.294	0.277	0.218	0.138	0.08	0.041
	661	0.293	0.276	0.218	0.137	0.08	0.041
	662	0.291	0.274	0.217	0.137	0.08	0.041
	663	0.289	0.273	0.215	0.136	0.08	0.041
	664	0.287	0.271	0.214	0.136	0.08	0.041
	665	0.285	0.27	0.213	0.135	0.08	0.041
	666	0.283	0.268	0.212	0.135	0.08	0.041
	667	0.281	0.266	0.21	0.133	0.079	0.041
	668	0.279	0.264	0.209	0.132	0.078	0.041
	669	0.276	0.261	0.207	0.131	0.078	0.04
	670	0.274	0.259	0.205	0.13	0.077	0.04
	671	0.273	0.258	0.204	0.13	0.077	0.04
	672	0.271	0.256	0.203	0.129	0.077	0.041
	673	0.269	0.254	0.201	0.129	0.077	0.04
	674	0.266	0.252	0.2	0.128	0.077	0.04
	675	0.264	0.25	0.198	0.127	0.076	0.04
	676	0.262	0.248	0.197	0.126	0.076	0.04
	677	0.26	0.246	0.195	0.125	0.075	0.039
	678	0.257	0.243	0.192	0.124	0.074	0.039
	679	0.254	0.241	0.19	0.122	0.073	0.038
	680	0.251	0.239	0.188	0.121	0.072	0.038
	681	0.249	0.237	0.187	0.12	0.072	0.038
	682	0.247	0.236	0.186	0.12	0.072	0.039
	683	0.246	0.234	0.185	0.12	0.072	0.039
	684	0.244	0.232	0.184	0.119	0.072	0.039
	685	0.242	0.231	0.183	0.119	0.072	0.039
	686	0.24	0.229	0.182	0.118	0.072	0.039
	687	0.238	0.227	0.18	0.118	0.072	0.039
	688	0.236	0.225	0.179	0.117	0.072	0.039
	689	0.233	0.223	0.178	0.116	0.072	0.039
	690	0.231	0.221	0.176	0.115	0.071	0.039
	691	0.228	0.218	0.174	0.114	0.07	0.039
	692	0.226	0.216	0.172	0.113	0.07	0.039
	693	0.224	0.214	0.17	0.112	0.069	0.038
	694	0.222	0.212	0.169	0.111	0.069	0.038
	695	0.22	0.21	0.167	0.11	0.068	0.038
	696	0.217	0.207	0.165	0.109	0.067	0.037
	697	0.214	0.205	0.162	0.107	0.066	0.036
	698	0.211	0.202	0.16	0.105	0.065	0.036
	699	0.208	0.2	0.157	0.104	0.064	0.036
	700	0.206	0.198	0.155	0.103	0.064	0.036
	701	0.205	0.196	0.154	0.102	0.064	0.036
	702	0.203	0.195	0.154	0.102	0.064	0.036
	703	0.201	0.193	0.153	0.102	0.064	0.036
	704	0.199	0.191	0.151	0.102	0.064	0.037
	705	0.197	0.189	0.15	0.101	0.064	0.037
	706	0.195	0.188	0.149	0.101	0.064	0.037
	707	0.193	0.186	0.148	0.1	0.063	0.037
	708	0.191	0.184	0.147	0.099	0.063	0.038
	709	0.189	0.183	0.146	0.098	0.063	0.038
	710	0.187	0.181	0.145	0.098	0.064	0.039
	711	0.185	0.18	0.144	0.098	0.064	0.039
	712	0.182	0.178	0.142	0.097	0.064	0.039
	713	0.18	0.176	0.14	0.097	0.063	0.038
	714	0.178	0.174	0.138	0.096	0.062	0.038
	715	0.176	0.171	0.136	0.095	0.061	0.038
	716	0.174	0.169	0.134	0.093	0.061	0.037
	717	0.172	0.166	0.133	0.092	0.06	0.036
	718	0.17	0.165	0.131	0.092	0.061	0.036
	719	0.168	0.163	0.13	0.091	0.061	0.036
	720	0.166	0.161	0.128	0.091	0.061	0.036
	721	0.164	0.16	0.127	0.09	0.06	0.037
	722	0.162	0.158	0.126	0.089	0.06	0.037
	723	0.16	0.156	0.125	0.088	0.059	0.037
	724	0.158	0.154	0.123	0.088	0.059	0.037
	725	0.156	0.153	0.122	0.087	0.059	0.037
	726	0.154	0.151	0.121	0.087	0.059	0.037
	727	0.152	0.149	0.119	0.086	0.059	0.036
	728	0.15	0.147	0.118	0.085	0.058	0.036
	729	0.148	0.145	0.116	0.085	0.058	0.036
	730	0.146	0.144	0.116	0.084	0.057	0.036
	731	0.145	0.142	0.114	0.083	0.057	0.036
	732	0.143	0.141	0.113	0.082	0.057	0.036
	733	0.142	0.139	0.112	0.082	0.057	0.036
	734	0.14	0.138	0.11	0.081	0.057	0.036
	735	0.138	0.136	0.109	0.081	0.057	0.036
	736	0.137	0.135	0.108	0.08	0.057	0.036
	737	0.135	0.134	0.107	0.08	0.056	0.036
	738	0.134	0.132	0.107	0.08	0.057	0.037
	739	0.132	0.131	0.106	0.08	0.057	0.037
	740	0.131	0.13	0.105	0.079	0.057	0.038
	741	0.129	0.128	0.104	0.079	0.057	0.037
	742	0.127	0.126	0.103	0.078	0.057	0.037
	743	0.126	0.125	0.101	0.078	0.057	0.037
	744	0.124	0.123	0.1	0.077	0.057	0.037
	745	0.122	0.121	0.099	0.076	0.056	0.037
	746	0.121	0.12	0.098	0.075	0.055	0.037
	747	0.119	0.119	0.096	0.075	0.055	0.037
	748	0.117	0.117	0.095	0.074	0.055	0.037
	749	0.116	0.116	0.094	0.074	0.055	0.037
	750	0.114	0.115	0.093	0.073	0.054	0.037
	751	0.113	0.114	0.092	0.072	0.054	0.036
	752	0.111	0.112	0.091	0.072	0.054	0.036
	753	0.11	0.111	0.089	0.071	0.053	0.036
	754	0.108	0.109	0.088	0.07	0.053	0.036
	755	0.107	0.108	0.087	0.07	0.053	0.036
	756	0.105	0.107	0.086	0.07	0.053	0.037
	757	0.104	0.106	0.086	0.069	0.053	0.037
	758	0.103	0.105	0.086	0.069	0.053	0.037
	759	0.102	0.104	0.086	0.069	0.054	0.037
	760	0.101	0.102	0.085	0.069	0.054	0.037
	761	0.099	0.101	0.084	0.068	0.053	0.037
	762	0.098	0.1	0.083	0.068	0.053	0.037
	763	0.097	0.099	0.083	0.068	0.054	0.038
	764	0.097	0.099	0.083	0.068	0.054	0.039
	765	0.096	0.098	0.082	0.068	0.054	0.039
	766	0.095	0.097	0.081	0.067	0.053	0.038
	767	0.093	0.095	0.078	0.066	0.052	0.037
	768	0.091	0.094	0.077	0.065	0.051	0.036
	769	0.089	0.092	0.075	0.064	0.051	0.036
	770	0.088	0.09	0.075	0.063	0.05	0.036
	771	0.087	0.089	0.074	0.063	0.05	0.035
	772	0.086	0.088	0.073	0.063	0.05	0.035
	773	0.084	0.087	0.071	0.062	0.049	0.035
	774	0.083	0.086	0.07	0.061	0.049	0.035
	775	0.082	0.085	0.069	0.06	0.048	0.034
	776	0.081	0.083	0.069	0.06	0.048	0.034
	777	0.08	0.082	0.068	0.059	0.048	0.034
	778	0.079	0.081	0.067	0.059	0.047	0.033
	779	0.078	0.08	0.066	0.059	0.047	0.033
	780	0.077	0.08	0.065	0.058	0.047	0.033
	781	0.076	0.079	0.065	0.057	0.047	0.033
	782	0.075	0.079	0.064	0.057	0.046	0.034
	783	0.074	0.078	0.064	0.057	0.046	0.033
	784	0.073	0.077	0.063	0.056	0.047	0.033
	785	0.073	0.076	0.062	0.056	0.047	0.033
	786	0.072	0.076	0.061	0.056	0.046	0.033
	787	0.071	0.075	0.061	0.056	0.046	0.033
	788	0.07	0.074	0.061	0.056	0.047	0.033
	789	0.07	0.074	0.061	0.056	0.047	0.034
	790	0.069	0.074	0.061	0.055	0.047	0.035
	791	0.068	0.073	0.06	0.055	0.047	0.035
	792	0.067	0.072	0.059	0.055	0.046	0.034
	793	0.066	0.071	0.058	0.055	0.046	0.033
	794	0.065	0.07	0.057	0.054	0.046	0.033
	795	0.065	0.069	0.057	0.054	0.045	0.033
	796	0.064	0.069	0.056	0.054	0.046	0.033
	797	0.064	0.068	0.056	0.054	0.046	0.034
	798	0.063	0.068	0.056	0.053	0.046	0.035
	799	0.063	0.068	0.056	0.053	0.046	0.035
	800	0.063	0.068	0.055	0.053	0.045	0.035
	801	0.062	0.067	0.055	0.052	0.045	0.034
	802	0.062	0.066	0.054	0.052	0.045	0.034
	803	0.061	0.065	0.054	0.052	0.045	0.034
	804	0.06	0.064	0.053	0.052	0.045	0.035
	805	0.059	0.064	0.053	0.052	0.046	0.035
	806	0.059	0.064	0.053	0.052	0.046	0.035
	807	0.058	0.064	0.053	0.052	0.046	0.035
	808	0.058	0.064	0.053	0.052	0.046	0.035
	809	0.057	0.063	0.053	0.052	0.046	0.035
	810	0.057	0.062	0.052	0.052	0.046	0.035
	811	0.056	0.062	0.051	0.051	0.045	0.034
	812	0.056	0.061	0.05	0.051	0.045	0.034
	813	0.055	0.06	0.05	0.05	0.044	0.034
	814	0.054	0.06	0.05	0.05	0.044	0.034
	815	0.053	0.059	0.049	0.049	0.044	0.034
	816	0.053	0.059	0.049	0.049	0.044	0.034
	817	0.053	0.059	0.049	0.05	0.044	0.034
	818	0.053	0.059	0.049	0.05	0.045	0.034
	819	0.053	0.059	0.049	0.051	0.045	0.035
	820	0.053	0.059	0.05	0.051	0.046	0.035
	821	0.054	0.06	0.052	0.052	0.048	0.036
	822	0.054	0.061	0.055	0.053	0.049	0.038
	823	0.055	0.062	0.057	0.055	0.051	0.04
	824	0.055	0.062	0.057	0.055	0.051	0.04
	825	0.055	0.061	0.056	0.055	0.051	0.04
	826	0.055	0.06	0.054	0.054	0.05	0.038
	827	0.054	0.059	0.053	0.053	0.049	0.038
	828	0.053	0.059	0.053	0.053	0.049	0.038
	829	0.053	0.059	0.053	0.053	0.049	0.038
	830	0.052	0.058	0.051	0.052	0.049	0.037
	831	0.051	0.056	0.048	0.051	0.047	0.035
	832	0.049	0.055	0.047	0.05	0.046	0.034
	833	0.049	0.055	0.047	0.05	0.046	0.035
	834	0.049	0.056	0.048	0.05	0.046	0.036
	835	0.05	0.056	0.05	0.051	0.047	0.037
	836	0.05	0.056	0.049	0.05	0.047	0.037
	837	0.049	0.055	0.047	0.049	0.046	0.036
	838	0.048	0.054	0.046	0.048	0.045	0.035
	839	0.047	0.053	0.045	0.048	0.045	0.035
	840	0.047	0.053	0.045	0.048	0.045	0.035
	841	0.047	0.053	0.045	0.049	0.045	0.035
	842	0.047	0.052	0.045	0.049	0.046	0.035
	843	0.046	0.051	0.044	0.048	0.045	0.034
	844	0.045	0.05	0.042	0.047	0.044	0.034
	845	0.044	0.05	0.041	0.046	0.043	0.033
	846	0.044	0.049	0.041	0.046	0.042	0.033
	847	0.043	0.049	0.04	0.046	0.043	0.033
	848	0.043	0.049	0.04	0.045	0.042	0.033
	849	0.042	0.049	0.04	0.045	0.042	0.032
	850	0.042	0.048	0.04	0.045	0.042	0.032
	851	0.042	0.048	0.039	0.045	0.042	0.032
	852	0.042	0.048	0.039	0.045	0.041	0.032
	853	0.042	0.047	0.039	0.044	0.041	0.032
	854	0.041	0.047	0.039	0.044	0.041	0.032
	855	0.041	0.047	0.039	0.044	0.041	0.032
	856	0.041	0.047	0.039	0.045	0.042	0.032
	857	0.042	0.047	0.039	0.045	0.042	0.032
	858	0.042	0.048	0.039	0.045	0.042	0.033
	859	0.041	0.048	0.039	0.045	0.042	0.033
	860	0.041	0.048	0.039	0.045	0.042	0.033
	861	0.041	0.048	0.039	0.045	0.042	0.033
	862	0.041	0.048	0.039	0.045	0.042	0.033
	863	0.041	0.048	0.04	0.046	0.043	0.033
	864	0.041	0.048	0.04	0.046	0.043	0.034
	865	0.042	0.049	0.041	0.047	0.044	0.035
	866	0.043	0.049	0.042	0.047	0.044	0.035
	867	0.043	0.05	0.042	0.047	0.044	0.036
	868	0.044	0.05	0.043	0.047	0.045	0.036
	869	0.044	0.051	0.043	0.048	0.045	0.036
	870	0.044	0.051	0.043	0.048	0.046	0.037
	871	0.044	0.051	0.043	0.049	0.046	0.037
	872	0.045	0.052	0.044	0.05	0.047	0.038
	873	0.045	0.053	0.046	0.05	0.048	0.039
	874	0.046	0.054	0.047	0.051	0.049	0.04
	875	0.047	0.054	0.047	0.051	0.05	0.04
	876	0.047	0.054	0.047	0.052	0.05	0.04
	877	0.048	0.054	0.047	0.052	0.05	0.04
	878	0.048	0.055	0.048	0.053	0.051	0.041
	879	0.049	0.055	0.049	0.053	0.051	0.041
	880	0.049	0.057	0.051	0.054	0.053	0.043
	881	0.049	0.057	0.054	0.055	0.054	0.045
	882	0.049	0.058	0.055	0.055	0.055	0.046
	883	0.049	0.057	0.055	0.055	0.054	0.046
	884	0.049	0.056	0.052	0.055	0.053	0.044
	885	0.048	0.055	0.05	0.054	0.053	0.043
	886	0.048	0.055	0.049	0.053	0.051	0.042
	887	0.047	0.054	0.048	0.052	0.051	0.041
	888	0.046	0.054	0.048	0.052	0.05	0.041
	889	0.046	0.054	0.047	0.052	0.05	0.041
	890	0.046	0.053	0.047	0.052	0.05	0.04
	891	0.046	0.054	0.047	0.052	0.05	0.041
	892	0.047	0.054	0.048	0.052	0.051	0.041
	893	0.048	0.055	0.049	0.053	0.052	0.042
	894	0.049	0.057	0.052	0.055	0.054	0.044
	895	0.051	0.059	0.055	0.056	0.055	0.047
	896	0.052	0.06	0.057	0.057	0.057	0.048
	897	0.052	0.06	0.057	0.058	0.057	0.048
	898	0.053	0.06	0.056	0.058	0.057	0.048
	899	0.054	0.061	0.056	0.059	0.058	0.049
	900	0.055	0.062	0.056	0.059	0.059	0.049
	901	0.056	0.063	0.057	0.06	0.059	0.049
	902	0.057	0.064	0.058	0.061	0.061	0.051
	903	0.059	0.066	0.061	0.063	0.063	0.053
	904	0.062	0.069	0.066	0.065	0.066	0.057
	905	0.064	0.071	0.069	0.067	0.068	0.06
	906	0.065	0.072	0.069	0.068	0.068	0.061
	907	0.065	0.072	0.068	0.068	0.068	0.06
	908	0.064	0.072	0.066	0.067	0.067	0.059
	909	0.064	0.071	0.065	0.066	0.066	0.059
	910	0.063	0.07	0.064	0.065	0.065	0.058
	911	0.062	0.069	0.063	0.064	0.064	0.057
	912	0.061	0.068	0.062	0.064	0.063	0.056
	913	0.06	0.067	0.061	0.063	0.062	0.055
	914	0.059	0.066	0.061	0.063	0.062	0.054
	915	0.058	0.066	0.063	0.063	0.062	0.055
	916	0.058	0.066	0.064	0.062	0.063	0.056
	917	0.057	0.066	0.064	0.062	0.063	0.056
	918	0.056	0.065	0.062	0.062	0.062	0.054
	919	0.056	0.064	0.06	0.062	0.061	0.053
	920	0.055	0.064	0.059	0.061	0.06	0.052
	921	0.055	0.064	0.059	0.061	0.06	0.051
	922	0.055	0.063	0.058	0.06	0.06	0.051
	923	0.055	0.063	0.057	0.059	0.059	0.05
	924	0.054	0.062	0.056	0.058	0.057	0.049
	925	0.054	0.061	0.055	0.058	0.057	0.049
	926	0.053	0.06	0.054	0.057	0.056	0.048
	927	0.052	0.06	0.053	0.057	0.056	0.048
	928	0.052	0.059	0.053	0.056	0.056	0.047
	929	0.052	0.06	0.053	0.056	0.056	0.048
	930	0.052	0.06	0.054	0.056	0.056	0.048
	931	0.052	0.06	0.054	0.056	0.056	0.048
	932	0.052	0.06	0.053	0.056	0.056	0.048
	933	0.051	0.059	0.053	0.056	0.056	0.047
	934	0.051	0.059	0.053	0.056	0.056	0.047
	935	0.051	0.059	0.054	0.057	0.056	0.048
	936	0.051	0.059	0.055	0.057	0.056	0.048
	937	0.051	0.06	0.056	0.057	0.057	0.049
	938	0.051	0.06	0.057	0.057	0.058	0.05
	939	0.051	0.06	0.056	0.058	0.057	0.049
	940	0.051	0.059	0.055	0.058	0.057	0.048
	941	0.05	0.059	0.054	0.057	0.056	0.047
	942	0.049	0.058	0.053	0.056	0.056	0.047
	943	0.049	0.058	0.052	0.056	0.055	0.046
	944	0.049	0.058	0.052	0.055	0.055	0.046
	945	0.049	0.057	0.053	0.055	0.055	0.045
	946	0.049	0.057	0.052	0.055	0.054	0.045
	947	0.048	0.056	0.051	0.054	0.053	0.044
	948	0.047	0.055	0.05	0.054	0.053	0.043
	949	0.046	0.055	0.05	0.054	0.053	0.044

## Sheet: Protective effects(HT22 cells) 
Flow cytometry quantitative analysis of ROS fluorescence intensity in HT22 cells						Evaluation of cell viability under different treatments using CCK-8 assay
	Control	QECQDs	Hemin+aCSF	Hemin+QECQDs			Control	QECQDs	Hemin+aCSF	Hemin+QECQDs
ROS median fluorescence intensity ×10	3.36	3.16	7.84	4.34		Cell viability (%)	98.7	98.8	47.8	74.34
	3.51	3.29	7.98	4.3			98.5	96.7	47.9	76.5
	3.25	3.21	7.92	4.28			96.7	97.8	45.9	76.2
	3.48	3.31	7.76	4.42			99.5	96.9	46.7	73.5
	3.34	3.23	7.85	4.46			97.6	98.5	44.2	74.1

[truncated: 4 more sheets: Distribution in the CNS,  Meningeal blood perfusion, Enhancing ICH microenvironment, Neurological function]
